# Supplementary material for: Quantitative chromatin proteomics reveals a dynamic histone post-translational modification landscape that defines asexual and sexual Plasmodium falciparum parasites
Source: Sci Rep. 2017 Apr 4;7:607. doi: 10.1038/s41598-017-00687-7 (PMC5428830; doi:10.1038/s41598-017-00687-7)
Supplement: Supplementary file 2 — Supplementary File S1 [file 41598_2017_687_MOESM2_ESM.xls]

## Sheet: EpiProfile results
	R (repeat 1)			R (repeat 2)			R (repeat 3)			T (repeat 1)			T (repeat 2)			T (repeat 3)			S (repeat 1)			S (repeat 2)			S (repeat 3)			I (repeat 1)			I (repeat 2)			I (repeat 3)			II (repeat 1)			II (repeat 2)			II (repeat 3)			III (repeat 1)			III (repeat 2)
Peptide	RT(min)	Area	Ratio	RT(min)	Area	Ratio	RT(min)	Area	Ratio	RT(min)	Area	Ratio	RT(min)	Area	Ratio	RT(min)	Area	Ratio	RT(min)	Area	Ratio	RT(min)	Area	Ratio	RT(min)	Area	Ratio	RT(min)	Area	Ratio	RT(min)	Area	Ratio	RT(min)	Area	Ratio	RT(min)	Area	Ratio	RT(min)	Area	Ratio	RT(min)	Area	Ratio	RT(min)	Area	Ratio	RT(min)
TKQTAR(H3 3-8)
unmod	17.91	4500179	1	15.38	115685000	0.801949	15.19	157332600	0.870842	18.19	21859580	0.916974	15.32	33333080	0.923552	15.38	86948020	0.941636	17.35	995388500	0.549265	14.19	3192411000	0.57423	14.09	11959970000	0.584411	17.75	96968980	0.69288	15.42	224261700	0.695423	15.5	441248000	0.466122	17.45	151101700	0.68343	14.59	982577200	0.703001	14.57	1918990000	0.536935	18.23	38408310	0.668977	15.27
K4me1	0	0	0	18.96	28569780	0.198051	18.74	23334520	0.129158	21.56	1979254	0.083026	19	2759195	0.076448	19.15	5389126	0.058364	20.4	355552400	0.196197	17.36	1729262000	0.311048	17.14	4453847000	0.217632	21	42981660	0.30712	19.15	98220730	0.304577	19.22	208174500	0.21991	20.57	69991570	0.31657	17.76	415112000	0.296999	17.78	776391500	0.217235	21.62	19005180	0.331023	18.95
K4me2	0	0	0	0	0	0	0	0	0	0	0	0	0	0	0	0	0	0	10.41	185391900	0.102301	7.4	235709900	0.042398	7.71	1699855000	0.083062	0	0	0	0	0	0	8.56	93412000	0.098678	0	0	0	0	0	0	7.91	315715600	0.088337	0	0	0	0
K4me3	0	0	0	0	0	0	0	0	0	0	0	0	0	0	0	0	0	0	9.91	275887800	0.152237	7.24	402082700	0.072324	7.52	2350670000	0.114863	0	0	0	0	0	0	8.51	203801800	0.215291	0	0	0	0	0	0	7.75	562844800	0.157484	0	0	0	0
K4ac	0	0	0	0	0	0	0	0	0	0	0	0	0	0	0	0	0	0	0	0	0	0	0	0	11.92	664419	3.2e-05	0	0	0	0	0	0	0	0	0	0	0	0	0	0	0	13.66	31793.2	9e-06	0	0	0	0
KSTAGKAPR(H3 9-17)
unmod	24.25	1160928	0.093215	22.37	46391210	0.215164	22	23589270	0.065475	26	4740391	0.122668	22.38	1102513	0.018283	22.41	2516342	0.017683	23.35	929148500	0.315492	19.91	652119400	0.062756	20.09	1300403000	0.038219	23.97	69287310	0.298562	22.54	122513300	0.287962	22.49	221424400	0.257723	23.48	146197000	0.331058	21.32	624767500	0.25742	21.28	1483256000	0.284795	24.6	19502580	0.305421	22.46
K9me1	37.02	1344583	0.107961	25.31	2160487	0.01002	36.64	618886	0.001718	37.02	860095	0.022257	36.61	2159877	0.035817	36.71	1947764	0.013687	25.93	84933840	0.028839	21.26	909037800	0.08748	21.36	1802646000	0.052979	26.7	3338961	0.014388	25.58	9771991	0.022969	25.54	21418620	0.02493	26.16	18951040	0.042914	24.15	65578890	0.02702	24.23	123191300	0.023654	27.51	1555511	0.02436	25.44
K9me2	19.37	1396895	0.112162	18.64	12461770	0.057798	16.87	9781561	0.02715	19.87	7584600	0.196268	18.7	204028	0.003383	19.13	349754	0.002458	16.92	250466000	0.085046	13.6	740029500	0.071216	13.65	3195560000	0.093917	19.22	16887060	0.072767	19.29	37328860	0.08774	19.53	75522420	0.087903	17.27	34883400	0.078992	14.03	212026800	0.08736	14.24	429298000	0.082428	22.07	5598875	0.087681	19.19
K9me3	18.87	0	0	18.61	19730800	0.091512	16.77	10702430	0.029706	19.37	0	0	18.67	587434	0.009741	18.99	575088	0.004041	16.78	291221600	0.098884	13.46	848375600	0.081643	13.47	3400108000	0.099928	19.15	22983920	0.099039	19.19	47627350	0.111946	19.4	102536900	0.119346	17.1	41708480	0.094447	13.87	260895900	0.107496	14.1	541005000	0.103877	21.94	7940789	0.124357	19.05
K9ac	22.93	430360	0.034555	20.55	1179509	0.005471	20.74	21270750	0.05904	23.19	9894683	0.256047	21.07	4009382	0.066487	21.11	9188416	0.064568	21.85	139734700	0.047447	18.23	210037200	0.020213	18.5	446319000	0.013117	22.31	14070090	0.060629	20.98	70474220	0.165647	20.76	133398000	0.155266	21.98	20333400	0.046044	19.69	414623600	0.170836	19.71	500167200	0.096036	22.91	3248129	0.050867	20.57
K14ac	23.02	982597	0.078896	20.68	5628663	0.026106	20.74	39332110	0.109172	24.69	4670023	0.120847	21.14	6711147	0.11129	21.15	16864240	0.118508	22.12	623695800	0.211775	19.49	2661224000	0.2561	19.61	7047983000	0.207138	22.7	44329140	0.191016	21.27	28483410	0.066949	21.25	88265840	0.102736	22.24	91126810	0.206353	19.86	231689000	0.095462	19.97	734261700	0.140983	23.35	13550360	0.212206	21.06
K9me1K14ac	31.34	6466187	0.519193	24.14	13901940	0.064478	29.47	78765150	0.218623	31.17	1591376	0.04118	24.15	5097443	0.08453	24.21	14854520	0.104385	24.89	72427820	0.024593	20.83	3146470000	0.302798	20.95	10334120000	0.303717	25.65	6983993	0.030094	24.29	12749720	0.029968	24.32	24676590	0.028722	25.07	12287090	0.027824	22.92	85306210	0.035148	22.99	132130700	0.02537	26.33	963558	0.01509	24.22
K9me2K14ac	0	0	0	17.38	54593340	0.253206	15.59	84798310	0.235369	18.11	2548584	0.06595	17.41	21483900	0.356264	17.6	50652350	0.355942	15.71	168762400	0.057303	12.27	605501300	0.05827	12.4	2292225000	0.067368	18.1	15743910	0.067841	17.77	37413110	0.087938	18.1	75685010	0.088092	16.02	20935390	0.047407	12.71	134415900	0.055383	12.82	370355200	0.071111	20.81	5673118	0.088844	17.66
K9me3K14ac	0	0	0	17.28	37553190	0.174173	15.54	52819460	0.146608	17.61	0	0	17.36	9477805	0.157169	17.5	23937860	0.168215	15.57	152152000	0.051663	12.04	576256500	0.055456	12.27	2152017000	0.063247	18.1	16283530	0.070167	17.77	39915730	0.09382	17.96	76612360	0.089172	15.94	21688860	0.049114	12.55	127515800	0.05254	12.67	322781600	0.061976	20.78	5821876	0.091174	17.61
K9acK14ac	21.48	672746	0.054017	19.36	22007420	0.102071	19.16	38599900	0.107139	21.79	6754286	0.174782	19.42	9469722	0.157035	19.56	21418720	0.150513	20.66	232538700	0.078958	16.78	42277360	0.004069	18.03	2054105000	0.06037	21.04	22161890	0.095497	19.61	19171100	0.045061	19.62	39615380	0.04611	20.68	33493960	0.075846	18.11	270214300	0.111335	18.1	571700400	0.10977	0	0	0	19.44
KSTGGKAPR(H33 9-17)
unmod	22.99	1412958	0.108389	21.01	43478520	0.147597	20.74	60602860	0.156795	23.19	9894683	0.161566	21.11	10720530	0.142123	21.15	26052660	0.136916	22.12	763430500	0.343559	18.23	210037200	0.02642	18.5	446319000	0.018684	22.7	58399230	0.310889	20.71	24033710	0.066783	21.25	221663900	0.338323	22.24	111460200	0.335558	19.86	646312600	0.33507	19.97	1234429000	0.321845	23.35	16798490	0.380827	21.06
K9me1	31.34	6466187	0.496026	22.37	46391210	0.157485	29.47	78765150	0.203785	26	4740391	0.077404	24.15	5097443	0.067577	24.21	14854520	0.078066	23.35	929148500	0.418135	20.83	3146470000	0.395781	20.95	10334120000	0.432612	23.97	69287310	0.368851	22.54	122513300	0.340428	22.49	221424400	0.337958	23.48	146197000	0.440136	21.32	624767500	0.3239	21.28	1483256000	0.38672	24.6	19502580	0.442129	22.46
K9me2	19.47	2290556	0.17571	17.38	54593340	0.185329	15.59	84798310	0.219394	19.91	15771220	0.257521	17.41	21483900	0.284815	17.6	50652350	0.266196	16.73	2897911	0.001304	13.46	18521460	0.00233	13.47	164323700	0.006879	18.1	15743910	0.083813	17.77	37413110	0.10396	18.1	75685010	0.115517	17.77	0	0	15.77	1590795	0.000825	14.06	6865380	0.00179	20.08	113588	0.002575	17.66
K9me3	19.37	1396895	0.107157	17.28	37553190	0.127483	15.54	52819460	0.136657	19.87	7584600	0.123845	17.36	9477805	0.125648	17.5	23937860	0.125802	16.92	250466000	0.112715	13.6	740029500	0.093085	13.65	3195560000	0.133774	18.1	16283530	0.086685	17.77	39915730	0.110914	17.96	76612360	0.116933	17.27	34883400	0.105019	14.03	212026800	0.109922	14.24	429298000	0.111928	20.18	0	0	17.61
K9ac	21.52	127022	0.009744	19.36	7805005	0.026496	18.86	2832813	0.007329	21.61	432032	0.007054	19.42	2051452	0.027196	19.56	5733720	0.030133	20.61	110488500	0.049722	16.78	42277360	0.005318	17	68755020	0.002878	21.04	10747550	0.057215	19.23	23843410	0.066254	19.62	13685320	0.020888	20.68	15319990	0.046122	18.11	111068600	0.057582	18.1	202240600	0.052729	21.49	4561555	0.103412	19.44
K14ac	21.52	545723	0.041863	19.36	14202420	0.048213	18.95	1477955	0.003824	21.79	6322254	0.103233	19.42	7418270	0.098345	19.56	15685000	0.08243	20.76	122050100	0.054925	17.81	988583500	0.12435	18.03	2054105000	0.08599	21.35	11414340	0.060764	19.23	4523111	0.012568	19.62	25930060	0.039577	20.9	18173980	0.054714	18.37	159145800	0.082506	18.39	369459900	0.096327	21.91	2832615	0.064216	19.47
K9me1K14ac	0	0	0	21.01	43007950	0.146	22.23	20347830	0.052645	24.69	4670023	0.076255	22.68	4544767	0.060251	22.71	12038720	0.063268	22.64	127114	5.7e-05	19.49	2747420000	0.345586	19.61	7047983000	0.295046	0	0	0	21.24	98957640	0.274974	21.86	0	0	0	0	0	20.47	0	0	20.57	0	0	0	0	0	21.67
K9me2K14ac	17.84	796653	0.061112	15.53	33082090	0.112304	14.1	57589840	0.148999	18.14	9278745	0.151508	15.59	11418720	0.151379	15.83	33249410	0.174737	14.59	11998300	0.005399	11.14	42459630	0.005341	11.25	200058300	0.008375	16.83	2048555	0.010905	15.94	5866000	0.0163	16.21	13483450	0.02058	14.96	1248633	0.003759	13.66	12115440	0.006281	11.68	28734850	0.007492	18.89	210963	0.004783	15.84
K9me3K14ac	17.34	0	0	15.43	14461490	0.049093	14.04	25051380	0.064814	18.11	2548584	0.041615	15.48	3218266	0.042665	15.73	8077925	0.042452	14.49	5107862	0.002299	11.05	14227310	0.00179	11.11	84005750	0.003517	16.51	1054394	0.005613	15.84	2813835	0.007819	16.12	6698959	0.010225	14.83	615592	0.001853	12.71	134415900	0.069686	11.58	12137990	0.003165	19.08	90782.3	0.002058	15.79
K9acK14ac	0	0	0	0	0	0	17.43	2225666	0.005758	0	0	0	0	0	0	0	0	0	19.3	26410860	0.011885	15.29	0	0	16.43	292489200	0.012244	19.68	2867298	0.015264	0	0	0	0	0	0	19.33	4264661	0.012839	16.55	27446860	0.014229	16.75	69055980	0.018005	0	0	0	0
KQLASKAAR(H3 18-26)
unmod	33.49	5944351	0.514871	32.37	206818700	0.875538	31.64	106329100	0.209151	32.11	33692700	0.255951	31.21	25564280	0.232131	31.54	77941070	0.284796	32.07	3669470000	0.917341	30.34	13115150000	0.891021	30.35	25964320000	0.879696	32.89	378018800	0.897957	32.69	635438700	0.884859	32.55	1121548000	0.880121	32.3	820797900	0.896815	30.64	2821211000	0.898929	30.82	4779665000	0.863889	33.95	135179300	0.882386	32.53
K23me1	42.2	351075	0.030408	33.31	7967823	0.033731	31.88	386791700	0.760823	33.47	31459470	0.238986	32.69	43245120	0.392678	33.04	122909500	0.44911	34.15	7813479	0.001953	32.7	44246310	0.003006	30.7	566623500	0.019198	35.14	296894	0.000705	34.82	776964	0.001082	35.09	1237354	0.000971	34.34	1742305	0.001904	32.88	10451570	0.00333	33.11	16107430	0.002911	0	0	0	34.88
K18me1	42.2	575187	0.04982	35.53	1314246	0.005564	34.9	4841394	0.009523	33.56	65393140	0.496768	32.74	38906830	0.353285	33.09	66984710	0.244761	34.35	34329260	0.008582	32.81	219468700	0.01491	32.81	497389700	0.016852	35.14	831254	0.001975	35.15	2397857	0.003339	35.21	3314270	0.002601	34.51	4335674	0.004737	33.14	19526900	0.006222	33.31	35741860	0.00646	0	0	0	35.08
K18me1K23me1	0	0	0	44.86	0	0	39.84	1252132	0.002463	35.67	316632	0.002405	33.38	0	0	35.62	250340	0.000915	39.43	356290	8.9e-05	33.36	3295695	0.000224	35.36	0	0	0	0	0	0	0	0	0	0	0	0	0	0	44.04	29663.2	9e-06	34.67	472764	8.5e-05	35.12	361687	0.002361	0
K18ac	0	0	0	30.85	2926205	0.012388	28.75	356574	0.000701	30.72	77439.7	0.000588	29.49	142592	0.001295	29.68	388217	0.001419	30.64	63043810	0.01576	28.79	298898800	0.020307	28.87	622051700	0.021076	31.36	7978776	0.018953	31.03	34219760	0.047652	31.2	58612910	0.045996	30.82	20465610	0.022361	29.19	75437970	0.024037	29.28	322131400	0.058223	32.49	2914472	0.019024	30.97
K23ac	0	0	0	30.92	10210260	0.043224	30.4	5958271	0.01172	30.72	124920	0.000949	29.49	357044	0.003242	29.68	737547	0.002695	30.74	174477100	0.043618	28.87	897688900	0.060987	28.95	1690545000	0.057277	31.52	29161270	0.069271	31.07	36439170	0.050742	31.24	70347710	0.055205	30.94	57828120	0.063184	29.27	167170900	0.053266	29.32	292304800	0.052832	32.64	8199668	0.053523	31.06
K18acK23ac	0	0	0	29.13	1692993	0.007167	21.63	427149	0.00084	0	0	0	25.29	79266.3	0.00072	21.25	300204	0.001097	29.33	7340154	0.001835	27.29	53165950	0.003612	27.27	75662030	0.002564	29.96	3348444	0.007954	29.37	5078118	0.007071	29.43	13811620	0.010838	29.45	5157916	0.005636	27.64	22012940	0.007014	27.65	52207600	0.009436	30.93	1074740	0.007015	29.35
K18acT22pr	0	0	0	39.5	3337513	0.014129	38.93	1389619	0.002733	40.01	261514	0.001987	39.57	986627	0.008959	40.02	2176969	0.007955	38.41	16700230	0.004175	37.19	30949520	0.002103	37.88	47872990	0.001622	39.35	234840	0.000558	39.73	1696605	0.002363	39.84	2850015	0.002237	38.58	2022811	0.00221	37.42	7993325	0.002547	37.56	13652830	0.002468	35.53	83188.1	0.000543	39.72
T22ac	0	0	0	40.2	1922301	0.008138	39.58	1006911	0.001981	40.01	311494	0.002366	40.29	847021	0.007691	40.71	1984846	0.007253	38.82	26586790	0.006647	37.63	50669590	0.003442	37.94	48984160	0.00166	39.43	1106362	0.002628	40.42	1966678	0.002739	40.54	2589435	0.002032	39.04	2886004	0.003153	37.92	14578980	0.004645	37.92	20417170	0.00369	35.53	134193	0.000876	40.48
T22pr	34.99	4674715	0.404901	44.1	28882.2	0.000122	45.72	32814.5	6.5e-05	0	0	0	0	0	0	0	0	0	0	0	0	42.53	5702409	0.000387	42.56	1657410	5.6e-05	0	0	0	40.86	110031	0.000153	44.89	0	0	0	0	0	0	0	0	44.89	28757.2	5e-06	37	5250305	0.034271	42.81
KSAPISAGIKKPHR(H3 27-40)
unmod	26.08	0	0	32.91	9479026	0.927893	31.16	4199652	0.865099	35.35	0	0	33.01	2177950	0.924095	35.35	632791	1	30.59	915099700	0.929954	28.76	7730403000	0.90944	28.91	13270630000	0.922414	32.57	15402630	1	33.47	70618880	0.932023	33.67	111813500	0.903704	30.99	76839610	0.949093	29.23	670752100	0.93891	29.36	1480754000	0.942356	26.08	0	0	33.35
K36me1	0	0	0	0	0	0	0	0	0	0	0	0	35.73	68461.2	0.029048	0	0	0	0	0	0	37.69	2080583	0.000245	36.43	67579470	0.004697	0	0	0	0	0	0	36.76	42460.2	0.000343	0	0	0	0	0	0	36.1	229912	0.000146	0	0	0	0
K27me1	0	0	0	0	0	0	0	0	0	0	0	0	35.73	110436	0.046858	0	0	0	0	0	0	37.91	2597686	0.000306	36.43	16474350	0.001145	0	0	0	0	0	0	36.76	68493.7	0.000554	0	0	0	0	0	0	36.1	491837	0.000313	0	0	0	0
K27me2	0	0	0	0	0	0	0	0	0	0	0	0	0	0	0	0	0	0	0	0	0	0	0	0	20.32	383661	2.7e-05	0	0	0	0	0	0	0	0	0	0	0	0	23.4	122067	0.000171	23.68	253748	0.000161	0	0	0	0
K36me2	0	0	0	0	0	0	0	0	0	0	0	0	0	0	0	0	0	0	0	0	0	0	0	0	0	0	0	0	0	0	0	0	0	0	0	0	0	0	0	25.1	98047.1	0.000137	0	0	0	0	0	0	0
K27me3	0	0	0	0	0	0	0	0	0	0	0	0	0	0	0	0	0	0	0	0	0	0	0	0	0	0	0	0	0	0	0	0	0	0	0	0	0	0	0	23.31	43182.7	6e-05	0	0	0	0	0	0	0
K36me3	0	0	0	0	0	0	0	0	0	0	0	0	0	0	0	0	0	0	0	0	0	0	0	0	0	0	0	0	0	0	0	0	0	0	0	0	0	0	0	24.63	2662131	0.003726	0	0	0	0	0	0	0
K27me2K36me1	0	0	0	0	0	0	0	0	0	0	0	0	0	0	0	0	0	0	0	0	0	0	0	0	0	0	0	0	0	0	0	0	0	0	0	0	0	0	0	24.63	861724	0.001206	0	0	0	0	0	0	0
K27me1K36me2	0	0	0	0	0	0	0	0	0	0	0	0	0	0	0	0	0	0	0	0	0	0	0	0	0	0	0	0	0	0	0	0	0	0	0	0	0	0	0	0	0	0	0	0	0	0	0	0	0
K27me1K36me1	0	0	0	44.46	664818	0.065078	0	0	0	0	0	0	0	0	0	0	0	0	31.55	4565745	0.00464	41.94	315642	3.7e-05	42.19	1792717	0.000125	0	0	0	0	0	0	42.59	488800	0.003951	31.91	1105185	0.013651	42.08	1314742	0.00184	42.15	2479300	0.001578	0	0	0	34.56
K27me3K36me1	0	0	0	0	0	0	0	0	0	0	0	0	0	0	0	0	0	0	0	0	0	0	0	0	0	0	0	0	0	0	0	0	0	0	0	0	0	0	0	24.58	2472916	0.003462	0	0	0	0	0	0	0
K27me1K36me3	0	0	0	0	0	0	0	0	0	0	0	0	0	0	0	0	0	0	0	0	0	0	0	0	0	0	0	0	0	0	0	0	0	0	0	0	0	0	0	0	0	0	0	0	0	0	0	0	0
K27me2K36me2	0	0	0	0	0	0	0	0	0	0	0	0	0	0	0	0	0	0	0	0	0	0	0	0	0	0	0	0	0	0	0	0	0	0	0	0	0	0	0	0	0	0	0	0	0	0	0	0	0
K27me3K36me2	0	0	0	0	0	0	0	0	0	0	0	0	0	0	0	0	0	0	0	0	0	24.65	311980	3.7e-05	0	0	0	0	0	0	0	0	0	0	0	0	0	0	0	0	0	0	0	0	0	0	0	0	0
K27me2K36me3	0	0	0	0	0	0	0	0	0	0	0	0	0	0	0	0	0	0	0	0	0	0	0	0	0	0	0	0	0	0	0	0	0	0	0	0	0	0	0	0	0	0	0	0	0	0	0	0	0
K27me3K36me3	0	0	0	0	0	0	0	0	0	0	0	0	0	0	0	0	0	0	0	0	0	0	0	0	0	0	0	0	0	0	0	0	0	0	0	0	0	0	0	0	0	0	0	0	0	0	0	0	0
K27ac	0	0	0	31.09	71796.2	0.007028	27.91	654884	0.134901	0	0	0	0	0	0	0	0	0	29.57	64360960	0.065406	27.64	764473800	0.089936	27.88	1029993000	0.071593	0	0	0	32.46	5150591	0.067977	32.37	11314820	0.091449	29.91	3016269	0.037256	28.01	36067170	0.050486	28.1	87122740	0.055445	0	0	0	32.12
KSAPVSTGIKKPHR(H33 27-40)
unmod	26.08	0	0	30.76	6515381	0.98024	29.11	3740083	0.683326	26.08	0	0	30.82	1199299	0.969058	31.68	2298540	1	28.55	375972100	0.946607	26.49	2715195000	0.916245	26.66	5731564000	0.928569	30.48	6840430	1	31.26	35005160	0.906631	31.42	51374030	0.905882	28.93	18990280	0.945649	26.97	272870100	0.935457	27.08	440323400	0.961684	26.08	0	0	31.16
K36me1	0	0	0	0	0	0	35.83	20463.3	0.003739	0	0	0	0	0	0	0	0	0	35.53	129555	0.000326	30.42	50520280	0.017048	0	0	0	0	0	0	0	0	0	0	0	0	0	0	0	0	0	0	28.91	1092206	0.002385	0	0	0	0
K27me1	0	0	0	0	0	0	35.83	33009.8	0.006031	0	0	0	0	0	0	0	0	0	35.53	166452	0.000419	31	47415630	0.016	0	0	0	0	0	0	0	0	0	0	0	0	0	0	0	0	0	0	29.88	1483099	0.003239	0	0	0	0
K27me2	0	0	0	0	0	0	0	0	0	0	0	0	0	0	0	0	0	0	0	0	0	0	0	0	22.21	1121786	0.000182	0	0	0	0	0	0	0	0	0	0	0	0	0	0	0	0	0	0	0	0	0	0
K36me2	0	0	0	0	0	0	0	0	0	0	0	0	0	0	0	0	0	0	0	0	0	0	0	0	24.79	263592	4.3e-05	0	0	0	0	0	0	0	0	0	0	0	0	0	0	0	0	0	0	0	0	0	0
K27me3	0	0	0	0	0	0	0	0	0	0	0	0	0	0	0	0	0	0	0	0	0	0	0	0	0	0	0	0	0	0	0	0	0	0	0	0	0	0	0	0	0	0	0	0	0	0	0	0	0
K36me3	0	0	0	0	0	0	0	0	0	0	0	0	0	0	0	0	0	0	0	0	0	0	0	0	0	0	0	0	0	0	0	0	0	0	0	0	0	0	0	0	0	0	0	0	0	0	0	0	0
K27me2K36me1	0	0	0	0	0	0	0	0	0	0	0	0	0	0	0	0	0	0	0	0	0	0	0	0	0	0	0	0	0	0	0	0	0	0	0	0	0	0	0	0	0	0	0	0	0	0	0	0	0
K27me1K36me2	0	0	0	0	0	0	0	0	0	0	0	0	0	0	0	0	0	0	0	0	0	0	0	0	0	0	0	0	0	0	0	0	0	0	0	0	0	0	0	0	0	0	0	0	0	0	0	0	0
K27me1K36me1	0	0	0	0	0	0	0	0	0	0	0	0	41.44	38293.4	0.030942	0	0	0	0	0	0	41.88	1831088	0.000618	42.05	1851998	0.0003	0	0	0	32.51	442072	0.01145	0	0	0	0	0	0	34.92	239540	0.000821	0	0	0	0	0	0	32.39
K27me3K36me1	0	0	0	0	0	0	0	0	0	0	0	0	0	0	0	0	0	0	0	0	0	0	0	0	25.28	12508490	0.002026	0	0	0	0	0	0	0	0	0	0	0	0	0	0	0	0	0	0	0	0	0	0
K27me1K36me3	0	0	0	0	0	0	0	0	0	0	0	0	0	0	0	0	0	0	0	0	0	0	0	0	0	0	0	0	0	0	0	0	0	0	0	0	0	0	0	0	0	0	0	0	0	0	0	0	0
K27me2K36me2	0	0	0	0	0	0	0	0	0	0	0	0	0	0	0	0	0	0	0	0	0	22.4	3327264	0.001123	0	0	0	0	0	0	21.91	327168	0.008474	0	0	0	0	0	0	0	0	0	0	0	0	0	0	0	0
K27me3K36me2	0	0	0	0	0	0	0	0	0	0	0	0	0	0	0	0	0	0	0	0	0	0	0	0	0	0	0	0	0	0	0	0	0	0	0	0	0	0	0	0	0	0	0	0	0	0	0	0	0
K27me2K36me3	0	0	0	0	0	0	0	0	0	0	0	0	0	0	0	0	0	0	0	0	0	0	0	0	0	0	0	0	0	0	0	0	0	0	0	0	0	0	0	0	0	0	0	0	0	0	0	0	0
K27me3K36me3	0	0	0	0	0	0	0	0	0	0	0	0	0	0	0	0	0	0	0	0	0	0	0	0	0	0	0	0	0	0	0	0	0	0	0	0	0	0	0	0	0	0	0	0	0	0	0	0	0
K27ac	0	0	0	29.67	131341	0.01976	27.59	1679798	0.306905	0	0	0	0	0	0	0	0	0	27.49	20910490	0.052648	25.34	145105600	0.048966	25.59	425157100	0.06888	0	0	0	30.21	2835770	0.073446	30.69	5337606	0.094118	28.08	1091463	0.054351	25.86	18587520	0.063722	25.92	14968350	0.032691	0	0	0	29.92
YRPGTVALR(H3 41-49)
unmod	31.2	0	0	30.47	68137740	0.720598	27.86	121656200	0.750134	31.6	1209263	0.898072	30.74	15798360	0.728595	31.9	33733740	0.770272	26.08	1123341000	0.449241	23.2	15194030000	0.552127	23.05	38887900000	0.647237	29.68	15963730	0.55387	31.35	137889500	0.579353	31.7	220785900	0.725308	26.66	52890140	0.41041	23.92	923813600	0.489728	24.14	1975655000	0.482682	31.2	0	0	31.11
Y41pr	0	0	0	37.21	26419470	0.279402	35.4	40523200	0.249866	34.09	137248	0.101928	37.44	5884974	0.271405	38.38	10060830	0.229728	33.03	1377192000	0.550759	30.69	12325050000	0.447873	31.05	21195000000	0.352763	36.42	12858420	0.44613	37.74	100116700	0.420647	38.21	83617090	0.274692	33.71	75981450	0.58959	31.39	962568800	0.510272	31.8	2117424000	0.517318	39.23	762505	1	37.7
YQKSTDLLIR(H3 54-63)
unmod	40.37	0	0	38.07	14966720	0.382331	37.51	22634510	0.483174	38.67	3481314	0.281098	38.19	14457030	0.261222	38.55	29003250	0.885863	37.18	548663400	0.787966	35.83	3328613000	0.97089	35.89	8340742000	0.983029	38.15	7138162	0.596242	38.26	50909840	0.513912	38.41	90431630	0.633964	37.37	27738780	0.418972	36.07	401583200	0.962736	36.34	736689900	0.968493	39.27	697128	0.366667	38.26
K56me1	0	0	0	38.56	10585870	0.27042	38.01	23417490	0.499888	0	0	0	38.68	1301242	0.023512	39.02	3211516	0.098091	37.6	2805862	0.00403	36.35	32367560	0.009441	36.58	34363870	0.00405	0	0	0	38.74	3536185	0.035696	38.88	6256775	0.043863	41.7	970754	0.014662	36.51	7006458	0.016797	36.78	11063230	0.014544	0	0	0	38.72
K56me2	0	0	0	0	0	0	26.05	658185	0.01405	0	0	0	0	0	0	33.11	0	0	0	0	0	32.26	6623436	0.001932	33.31	0	0	0	0	0	0	0	0	0	0	0	0	0	0	33.47	0	0	32.29	723911	0.000952	0	0	0	0
K56me3	0	0	0	0	0	0	25.55	0	0	0	0	0	0	0	0	32.61	35910.5	0.001097	0	0	0	32.42	16436390	0.004794	32.81	41955560	0.004945	0	0	0	0	0	0	0	0	0	0	0	0	32.97	1800869	0.004317	31.79	1260188	0.001657	0	0	0	0
K56ac	0	0	0	32.23	13593370	0.347248	0	0	0	33.1	8320441	0.671833	32.41	39468550	0.713151	35.87	166223	0.005077	28.6	129972000	0.18666	34.43	175554	5.1e-05	34.98	0	0	31.52	3460258	0.289031	33.01	27393260	0.276523	33.36	44809290	0.314132	29.1	22117880	0.334073	0	0	0	0	0	0	34.62	880645	0.463191	32.89
S57pr	0	0	0	0	0	0	41.81	51762.1	0.001105	42.2	223077	0.018012	42.06	44813.5	0.00081	42.18	110106	0.003363	41.5	958404	0.001376	41.16	20650830	0.006023	41.29	25405870	0.002994	42.14	700478	0.05851	42.36	5397227	0.054483	42.03	176958	0.001241	41.64	687371	0.010382	41.29	2738781	0.006566	41.38	4373751	0.00575	42.46	123792	0.06511	41.95
Y54pr	0	0	0	0	0	0	41.81	83498.8	0.001782	42.2	359851	0.029056	42.06	72289.9	0.001306	42.18	213112	0.006509	41.55	13903320	0.019967	41.19	23546010	0.006868	41.32	42272790	0.004982	42.14	673017	0.056216	42.36	11826870	0.119387	42.06	970065	0.006801	41.91	14692000	0.221911	41.29	3997799	0.009584	41.38	6545264	0.008605	42.46	199691	0.105031	42.02
EIAQDYKTDLR(H3 73-83)
unmod	40.37	0	0	36.11	13643580	0.792541	35.56	14398780	0.759799	40.37	0	0	36.2	9181355	0.744269	36.46	16809690	0.762678	35.63	450175000	0.786933	34.19	4705397000	0.768112	34.27	5926499000	0.741153	36.53	3886937	0.840041	36.27	54347300	0.746737	36.3	86188420	0.772567	35.75	19224350	0.769369	34.45	376110700	0.748348	34.59	743903700	0.772409	40.37	0	0	36.22
K79me1	0	0	0	37.25	3439768	0.199812	36.75	4098734	0.216283	0	0	0	37.4	3154720	0.255731	37.6	4991870	0.226488	36.67	121204500	0.211873	35.25	1410472000	0.230246	35.36	2041659000	0.255325	37.53	740144	0.159959	37.44	18432420	0.253263	37.52	24750650	0.221857	36.84	5464831	0.218706	35.48	124510200	0.247738	35.72	209408700	0.217433	0	0	0	37.43
K79me2	37.18	1176099	1	0	0	0	27.04	232947	0.012292	36.93	1143724	1	0	0	0	0	0	0	0	0	0	23.2	0	0	23.32	7816133	0.000977	0	0	0	0	0	0	0	0	0	0	0	0	23.97	0	0	23.97	4586682	0.004762	37.04	848847	1	0
K79me3	36.68	0	0	0	0	0	26.54	0	0	36.43	0	0	0	0	0	0	0	0	0	0	0	22.7	82385.8	1.3e-05	23.01	2636050	0.00033	0	0	0	0	0	0	0	0	0	0	0	0	23.92	62379.4	0.000124	24.05	771214	0.000801	36.54	0	0	0
K79ac	0	0	0	34.53	131642	0.007647	34.39	220303	0.011625	0	0	0	0	0	0	32.31	238804	0.010835	24.29	683536	0.001195	31	9971210	0.001628	31.36	17710270	0.002215	0	0	0	0	0	0	34.76	621998	0.005575	28.64	297980	0.011925	31.48	1904954	0.00379	31.8	4425303	0.004595	0	0	0	0
EIAQEYKTDLR(H33 73-83)
unmod	40.37	0	0	37.25	3439768	0.187792	36.75	4098734	0.192224	40.37	0	0	37.4	3154720	0.255731	37.6	4991870	0.228968	36.67	121204500	0.20965	35.25	1410472000	0.229373	35.36	2041659000	0.254394	37.53	740144	0.159959	37.44	18432420	0.253263	37.52	24750650	0.223101	36.84	5464831	0.21778	35.48	124510200	0.246659	35.72	209408700	0.216823	40.37	0	0	37.43
K79me1	0	0	0	45.78	125415	0.006847	42.17	93785.8	0.004398	0	0	0	0	0	0	0	0	0	41.55	2753014	0.004762	38.49	2334446	0.00038	41.5	3704652	0.000462	0	0	0	0	0	0	38.71	0	0	41.53	404153	0.016106	41.39	1022750	0.002026	41.47	6722675	0.006961	0	0	0	0
K79me2	0	0	0	34.63	0	0	33.53	0	0	0	0	0	0	0	0	0	0	0	25.98	0	0	24.49	637076	0.000104	23.01	2636050	0.000328	0	0	0	0	0	0	0	0	0	0	0	0	23.92	62379.4	0.000124	24.05	771214	0.000799	0	0	0	0
K79me3	0	0	0	34.26	1108110	0.060497	33.03	2731351	0.128096	0	0	0	0	0	0	0	0	0	25.48	3995017	0.00691	22.92	30419690	0.004947	22.78	51084730	0.006365	0	0	0	0	0	0	0	0	0	0	0	0	23.44	3080061	0.006102	23.64	4998840	0.005176	0	0	0	0
K79ac	0	0	0	36.11	13643580	0.744864	35.56	14398780	0.675281	0	0	0	36.2	9181355	0.744269	36.46	16809690	0.771032	35.63	450175000	0.778678	34.19	4705397000	0.765197	34.27	5926499000	0.738451	36.53	3886937	0.840041	36.27	54347300	0.746737	36.3	86188420	0.776899	35.75	19224350	0.766114	34.45	376110700	0.745089	34.59	743903700	0.770242	0	0	0	36.22
VTIMPKDIQLAR(H3 117-128)
unmod	48.69	0	0	41.27	4684831	0.056331	41.08	22276710	0.164214	48.69	0	0	41.29	113348	0.001367	41.52	21135640	0.133178	40.62	1366112000	0.605451	39.75	5348542000	0.710653	39.96	7632647000	0.692243	41.17	43063650	0.609635	41.43	10788720	0.031009	41.46	127434800	0.241046	40.73	75751100	0.272182	40.03	848137300	0.55096	40.33	1289911000	0.571868	48.69	0	0	41.44
M120ox	0	0	0	37.79	77394420	0.930606	37.41	110166500	0.812098	0	0	0	37.89	82713040	0.997267	38.16	137473100	0.866231	37.08	885728000	0.392548	36.02	1562919000	0.207663	36.16	2692549000	0.244201	37.9	27574820	0.390365	38	336734100	0.967846	38.1	400487600	0.757533	37.25	202559300	0.727818	36.14	688904900	0.44752	36.48	960424800	0.425794	38.93	16892310	1	38.02
K122ac	0	0	0	36.24	1086373	0.013063	34.72	3213476	0.023688	0	0	0	37.93	113360	0.001367	37.77	93810.5	0.000591	34.15	4515205	0.002001	32.46	614769900	0.081684	32.69	700770400	0.063556	0	0	0	37.29	398253	0.001145	38.06	751250	0.001421	38.18	0	0	32.88	2339681	0.00152	33.23	5272628	0.002338	0	0	0	38.21
GKGGKGLGKGGAKR(H4 4-17)
unmod	30.71	24997560	0.706553	29.3	667672800	0.623923	28.75	724213400	0.572185	30.5	68489030	0.767023	29.4	161152600	0.652176	29.64	375324900	0.710274	29.28	3658189000	0.417543	27.33	11532370000	0.414123	27.38	24479800000	0.401238	30.02	349334000	0.521195	29.6	1191470000	0.522094	29.61	1923529000	0.512194	29.45	661981000	0.478434	27.72	3245649000	0.460185	27.73	5658264000	0.447565	31.14	120934400	0.543912	29.48
K5ac	29.61	3443122	0.097319	27.89	37096140	0.034665	27.32	41626990	0.032889	29.12	6404619	0.071727	28.06	30006860	0.121436	28.36	26666170	0.050464	28.12	352274100	0.040208	25.99	953794200	0.03425	26.04	4053403000	0.066438	28.73	111574100	0.166465	28	100396200	0.043993	28.15	64525910	0.017182	28.24	229790500	0.166077	26.43	484383300	0.068678	26.48	340946100	0.026969	29.84	38373140	0.172586	27.94
K8ac	29.61	942647	0.026644	27.89	69468340	0.064916	27.32	66878640	0.052839	29.12	1727072	0.019342	28.06	5473398	0.022151	28.36	12555340	0.02376	28.12	51438930	0.005871	25.99	101228100	0.003635	26	1235915000	0.020257	28.73	20694690	0.030876	28	122164500	0.053532	28.15	197802000	0.05267	28.24	35532700	0.025681	26.47	184209200	0.026118	26.56	70798150	0.0056	29.8	6242528	0.028076	27.9
K12ac	29.47	877771	0.02481	27.81	16118080	0.015062	27.32	40576720	0.032059	29.12	1458021	0.016329	28.06	5817929	0.023545	28.36	5285964	0.010003	28.03	151733200	0.017319	25.99	444313100	0.015955	26	1639829000	0.026878	28.73	39805250	0.059388	27.95	82822500	0.036292	28.11	75510670	0.020107	28.24	83181310	0.060118	26.35	184429500	0.026149	26.48	311633700	0.02465	29.8	12826840	0.05769	27.85
K16ac	29.67	2199189	0.06216	28.11	174122200	0.162713	27.54	270557000	0.213761	29.44	8593317	0.096238	28.44	31403510	0.127088	28.49	84565880	0.160035	28.07	2540590000	0.289981	25.99	7545777000	0.270966	26.08	15950550000	0.261439	28.9	22537240	0.033625	28.04	290415900	0.127258	28.11	665976100	0.177335	28.3	50840480	0.036744	26.43	1147354000	0.162678	26.48	3068176000	0.242691	29.99	6231955	0.028029	28.2
K5acK8ac	28.22	361829	0.010227	26.47	12527030	0.011706	25.87	13490590	0.010659	27.9	483804	0.005418	26.74	2409506	0.009751	26.86	2776757	0.005255	26.82	175348800	0.020014	24.61	12536460	0.00045	25.17	33958940	0.000557	27.53	11590790	0.017293	26.92	23865300	0.010458	26.66	36161480	0.009629	27	36873160	0.026649	25.34	4002893	0.000568	25.13	16646650	0.001317	28.53	3355227	0.01509	26.7
K5acK12ac	28.09	1798658	0.050839	26.43	37525790	0.035067	25.87	22473260	0.017756	27.79	1024977	0.011479	26.64	4007200	0.016217	26.83	6540043	0.012377	26.73	276782900	0.031592	24.68	826037400	0.029663	24.83	1111204000	0.018213	27.53	59588370	0.088904	26.79	76304900	0.033436	26.66	147332800	0.039232	26.94	157978800	0.114176	25.01	244898800	0.034723	25.09	483580200	0.038251	28.53	21902330	0.098507	26.7
K5acK16ac	28.35	133006	0.003759	26.66	4977969	0.004652	26.09	4071339	0.003217	27.9	174060	0.001949	26.87	1220209	0.004938	27.02	2620724	0.00496	26.77	399125200	0.045556	24.65	197735300	0.007101	25.17	35816240	0.000587	27.73	5395382	0.00805	27.08	51377120	0.022513	26.7	136716900	0.036405	27.06	18383390	0.013286	25.34	38561630	0.005467	25.21	90141800	0.00713	28.76	1314637	0.005913	26.83
K8acK12ac	28.32	130453	0.003687	26.43	5568616	0.005204	25.87	3560867	0.002813	27.64	62597	0.000701	26.64	376502	0.001524	26.83	998283	0.001889	26.77	128489800	0.014666	24.68	42519460	0.001527	24.83	64783420	0.001062	27.53	3938935	0.005877	26.71	44452900	0.019479	26.78	45774540	0.012189	26.94	14669210	0.010602	25.05	371447400	0.052666	25.13	36343190	0.002875	28.43	1280766	0.00576	26.7
K8acK16ac	28.32	227827	0.006439	26.66	9429632	0.008812	26.09	21505290	0.016991	28.05	449338	0.005032	26.9	1671572	0.006765	27.05	3734456	0.007067	26.77	156545100	0.017868	24.91	234347700	0.008415	25.17	181214700	0.00297	27.64	6644994	0.009914	26.79	92901030	0.040709	26.95	14047400	0.003741	27	18239380	0.013182	25.3	119464300	0.016938	25.37	114344300	0.009045	28.6	1642491	0.007387	26.87
K12acK16ac	28.32	267512	0.007561	26.66	18230090	0.017036	26.09	36081800	0.028507	27.97	331863	0.003717	26.83	1655703	0.006701	26.99	4761960	0.009012	26.77	503990000	0.057525	24.68	4204849000	0.150995	24.83	8434368000	0.138244	27.64	3862017	0.005762	26.75	83774200	0.036709	26.62	236908000	0.063083	27	10104800	0.007303	25.1	631947800	0.089601	25.13	1671598000	0.132222	28.7	928752	0.004177	26.75
K5acK8acK12ac	0	0	0	24.98	6892276	0.006441	24.61	7258236	0.005735	26.59	72915.5	0.000817	25.19	903320	0.003656	25.24	989768	0.001873	25.57	189604600	0.021641	23.38	1238851000	0.044487	23.39	3015341000	0.049423	26.31	13051590	0.019473	25.33	60406620	0.02647	25.27	123258800	0.032821	25.81	28617740	0.020683	23.75	214145000	0.030363	23.8	505888900	0.040016	27.18	3808732	0.01713	25.17
K5acK8acK16ac	0	0	0	25.15	1904342	0.00178	24.79	2967576	0.002345	26.59	15955.6	0.000179	25.42	473514	0.001916	25.48	728315	0.001378	25.78	53689070	0.006128	23.53	210280700	0.007551	23.71	73340310	0.001202	26.48	3113982	0.004646	25.55	14133390	0.006193	25.46	22883200	0.006093	25.98	10097760	0.007298	23.92	35568620	0.005043	24.01	37483730	0.002965	27.38	510159	0.002294	25.31
K5acK12acK16ac	0	0	0	25.15	2736250	0.002557	24.74	3290731	0.0026	26.59	4447.73	5e-05	25.32	230136	0.000931	25.42	542267	0.001026	25.62	67779200	0.007736	23.61	8055151	0.000289	23.64	11952310	0.000196	26.39	3994254	0.005959	25.44	13645020	0.005979	25.36	12449150	0.003315	25.87	10442700	0.007547	23.75	70206180	0.009954	23.93	16365730	0.001295	27.24	1113801	0.005009	25.28
K8acK12acK16ac	0	0	0	25.15	2678908	0.002503	24.74	5020128	0.003966	26.04	0	0	25.32	90877.2	0.000368	25.48	136618	0.000259	25.78	25871960	0.002953	23.64	4374295	0.000157	23.36	54792440	0.000898	26.39	1806446	0.002695	25.44	11143720	0.004883	25.43	8578622	0.002284	25.87	4384260	0.003169	23.67	4531743	0.000643	23.76	3323823	0.000263	27.38	316446	0.001423	25.28
K5acK8acK12acK16ac	0	0	0	23.79	3172650	0.002965	23.33	2124991	0.001679	0	0	0	23.81	207064	0.000838	23.86	195340	0.00037	24.58	29775000	0.003398	22.22	290619700	0.010436	22.21	634382000	0.010398	25.27	13323570	0.019878	23.92	22823510	0.010001	23.96	44014720	0.01172	24.73	12523660	0.009051	22.62	72123910	0.010226	22.66	216781500	0.017147	25.98	1559621	0.007015	23.9
KILR(H4 20-23)
unmod	52.53	11873.9	0.010545	32.32	55111840	0.838594	31.42	65759410	0.791723	34.9	13754120	0.996196	32.51	16623430	0.822314	32.91	40850420	0.789177	31.39	1361903000	0.18391	29.11	5709126000	0.149672	29.07	14161370000	0.119145	32.63	16391910	0.625021	32.69	72214380	0.700706	32.72	109720900	0.684081	31.74	96526930	0.175437	29.73	688902500	0.107812	29.72	1531861000	0.11804	34.29	2710743	0.889939	32.57
K20me1	53.05	1114121	0.989455	35.49	8728652	0.132817	34.72	13684580	0.164758	51.76	52515.7	0.003804	35.66	3337056	0.165075	36.16	10042820	0.194014	34.25	588310300	0.079445	32.34	2228952000	0.058435	32.21	5963649000	0.050174	35.42	9834267	0.374979	35.8	30361490	0.294602	35.89	49946560	0.311404	34.45	46098170	0.083783	32.8	370336100	0.057957	32.94	766123200	0.059035	51.71	335245	0.110061	35.75
K20me2	0	0	0	0	0	0	0	0	0	0	0	0	0	0	0	0	0	0	21.6	1091484000	0.147393	17.67	3984856000	0.104468	17.58	14631510000	0.1231	0	0	0	0	0	0	0	0	0	22.4	46264490	0.084086	18.55	600037200	0.093904	18.74	1348241000	0.103891	0	0	0	0
K20me3	0	0	0	0	0	0	0	0	0	0	0	0	0	0	0	0	0	0	21.19	4362740000	0.589141	17.18	26194460000	0.68672	16.74	84028360000	0.706961	0	0	0	0	0	0	0	0	0	22.13	360555600	0.655309	18.37	4728156000	0.739945	18.27	9325133000	0.718564	0	0	0	0
K20ac	51.81	0	0	28.65	1878864	0.028589	27.86	3614642	0.043519	0	0	0	28.73	254944	0.012611	28.81	870062	0.016808	28.31	819067	0.000111	25.71	26911020	0.000706	25.78	73653400	0.00062	0	0	0	28.68	483590	0.004692	28.83	724261	0.004516	28.53	762022	0.001385	26.39	2440466	0.000382	26.48	6100303	0.00047	0	0	0	28.7
SAKGKTGR(H2A 1-8)
unmod	28.01	0	0	19.15	0	0	22.67	319785	0.066343	28.01	0	0	34.35	35482.8	1	23.31	94139.2	1	21.19	3002070	0.006142	26.41	65305990	0.937112	26.51	76660840	0.98085	19.77	722442	0.055729	19.96	151418	0.014901	20	321088	0.018456	21.33	391699	0.008059	18.76	2883930	0.018075	18.87	4882882	0.015941	28.01	0	0	19.82
S1ac	49.95	9403.74	1	23.45	6137238	1	23	4500360	0.933657	0	0	0	0	0	0	31.99	0	0	24.39	485764900	0.993858	39.16	4382578	0.062888	30.66	1496680	0.01915	25.1	12240950	0.944271	23.54	10010260	0.985099	23.57	17076300	0.981544	24.56	48210510	0.991941	22.27	156666200	0.981925	22.29	301434900	0.984059	0	0	0	23.49
YLKKGKYAKR(H2A 33-42)
unmod	24.23	0	0	39.32	43548320	0.859735	38.79	66558820	0.871271	39.78	8590776	0.903789	39.42	41379990	0.877849	39.81	78129860	0.86815	38.2	2223234000	0.729642	36.92	6819711000	0.753733	37.1	16121700000	0.845235	39.32	54159760	0.8373	39.57	204742600	0.826854	39.65	334717400	0.847743	38.46	143448000	0.695742	37.23	1063254000	0.818397	37.39	2330217000	0.772303	40.47	2423135	0.732482	39.54
Y33pr	0	0	0	42.15	2666543	0.052643	41.98	3311730	0.043351	41.97	222232	0.02338	42.17	1940954	0.041176	42.32	3763760	0.041822	41.64	252701700	0.082934	41.45	946072500	0.104563	41.58	1074137000	0.056315	41.88	4102561	0.063425	42.26	14302510	0.057761	42.34	18162150	0.045999	41.7	17460200	0.084684	41.59	67662670	0.052081	41.66	222284700	0.073672	42.91	382472	0.115616	42.27
Y39pr	0	0	0	42.83	4438324	0.087622	42.68	6522226	0.085378	42.55	692279	0.072831	42.8	3816970	0.080975	43.02	8102159	0.090028	42.24	571083700	0.187424	42.14	1282131000	0.141705	42.33	1877798000	0.09845	42.41	6421533	0.099276	42.89	28571210	0.115385	42.93	41954230	0.106258	42.24	45271570	0.219573	42.28	168274100	0.129522	42.34	464731100	0.154026	42.91	502506	0.151901	42.88
DNKKSR(H2A 72-77)
unmod	20.78	715047	0.350788	18.48	79826670	0.415123	18.28	99049070	0.267892	21.09	13213730	0.650781	18.46	59392450	0.718146	18.57	114803200	0.674334	20.13	2202273000	0.985226	17.09	10839120000	0.987255	16.96	28320970000	0.991675	20.63	52243690	0.836678	18.6	227586700	0.823647	18.66	419969000	0.816279	20.25	167916800	0.960861	17.46	2092269000	0.96451	17.5	3596394000	0.959352	21.16	8380261	0.846652	18.45
K75me1	21.35	1323356	0.649212	19.11	112469600	0.584877	18.95	270686400	0.732108	21.72	7090696	0.349219	19.17	23309970	0.281854	19.25	55443540	0.325666	20.71	33024610	0.014774	17.76	139927300	0.012745	18.07	237739200	0.008325	21.25	10198110	0.163322	19.33	48729170	0.176353	19.36	94522770	0.183721	20.78	6839837	0.039139	17.97	76986840	0.03549	18.1	152380400	0.040648	21.81	1517853	0.153348	19.16
unmod(H2A 82-88)
HIQLAVR	33.14	2442656	0.542608	31.41	141082600	0.411733	28.93	200375800	0.324834	32.45	36068790	0.818246	31.72	133930700	0.666127	32.87	237838900	0.609495	26.82	4924888000	0.894639	23.87	38118310000	0.864948	23.98	67102200000	0.905985	30.69	202278500	0.825163	32.28	544212600	0.640184	32.63	1004973000	0.642556	27.57	593702200	0.779661	24.89	3559331000	0.683306	25.06	5746517000	0.678102	34.21	17639690	0.811379	32.07
HLQLAIR	35.47	2059038	0.457392	33.98	201572800	0.588267	31.46	416479900	0.675166	29.79	8011816	0.181754	34.3	67127990	0.333873	35.39	152383900	0.390505	29.57	579999000	0.105361	26.95	5951767000	0.135052	27.19	6963302000	0.094015	33.11	42859070	0.174837	34.77	305874700	0.359816	35.25	559049700	0.357444	30.2	167785500	0.220339	27.64	1649655000	0.316694	27.69	2727902000	0.321898	36.45	4100695	0.188621	34.6
SGKGPAQKSQAAKKTAGKTLGPR(H2B 1-23)
unmod	38.01	0	0	38.01	0	0	38.01	0	0	38.01	0	0	38.01	0	0	38.01	0	0	38.01	0	0	41.04	0	0	28.99	5982352	1	38.01	0	0	38.01	0	0	38.01	0	0	38.01	0	0	38.41	2745077	0.005715	42.12	341941	0.000354	38.01	0	0	38.01
K3ac	0	0	0	33.94	27324200	1	33.75	19230010	1	0	0	0	34.16	3837852	1	34.33	7710687	1	33.9	659255000	1	32.58	2621151000	1	0	0	0	34.55	16032030	1	34.2	66821710	1	34.12	121097200	1	34.05	77375630	1	32.8	477596900	0.994285	33.03	966606600	0.999646	35.2	1923691	1	34.14
unmod(H2B 85-91)
EIQTAIR	28.31	0	0	27.6	15827090	0.308185	43.98	13630090	0.181057	29.12	829277	0.427801	27.73	12554280	0.50011	28.05	22987730	0.419457	27.89	875065700	0.732695	25.45	8386697000	0.777558	25.63	17937430000	0.781207	28.58	8214134	0.601814	27.79	62473880	0.634817	27.84	105468400	0.639835	28.08	42688480	0.66844	26.02	658368200	0.72144	26.04	1092647000	0.657434	29.72	1132187	0.869325	27.72
EIQTAVR	25.47	0	0	24.27	35528780	0.691815	23.81	61650420	0.818943	26.2	1109186	0.572199	24.28	12548780	0.49989	24.34	31815800	0.580543	25.08	319244700	0.267305	22.47	2399240000	0.222442	22.49	5023746000	0.218793	25.84	5434813	0.398186	24.39	35938550	0.365183	24.43	59368520	0.360165	25.24	21174320	0.33156	22.96	254206900	0.27856	23.06	569340300	0.342566	26.36	170187	0.130675	24.37
[truncated: 23 more columns]

## Sheet: n=3 All peptides
Peptides	R (repeat 1)	R (repeat 2)	R (repeat 3)	T (repeat 1)	T (repeat 2)	T (repeat 3)	S (repeat 1)	S (repeat 2)	S (repeat 3)	I (repeat 1)	I (repeat 2)	I (repeat 3)	II (repeat 1)	II (repeat 2)	II (repeat 3)	III (repeat 1)	III (repeat 2)	III (repeat 3)	IV (repeat 1)	IV (repeat 2)	IV (repeat 3)	V (repeat 1)	V (repeat 2)	V (repeat 3)		Average	R	T	S	I	II	III	IV	V		Stdev	R	T	S	I	II	III	IV	V
TKQTAR(H3 3-8) unmod	1	0.801949	0.870842	0.916974	0.923552	0.941636	0.549265	0.57423	0.584411	0.69288	0.695423	0.466122	0.68343	0.703001	0.536935	0.668977	0.671433	0.677664	0.624274	0.615724	0.150157	0.619399	0.669909	0.492557			0.89093	0.927387	0.569302	0.618142	0.641122	0.672691	0.463385	0.593955			0.100542	0.0127705	0.0180838	0.131659	0.0907577	0.00447812	0.271297	0.0913728
TKQTAR(H3 3-8) K4me1	0	0.198051	0.129158	0.083026	0.076448	0.058364	0.196197	0.311048	0.217632	0.30712	0.304577	0.21991	0.31657	0.296999	0.217235	0.331023	0.328567	0.322336	0.375726	0.384276	0.849843	0.380601	0.330091	0.230285			0.10907	0.0726127	0.241626	0.277202	0.276935	0.327309	0.536615	0.313659			0.100542	0.0127705	0.0610693	0.0496329	0.0526193	0.00447812	0.271297	0.0764934
TKQTAR(H3 3-8) K4me2	0	0	0	0	0	0	0.102301	0.042398	0.083062	0	0	0.098678	0	0	0.088337	0	0	0	0	0	0	0	0	0.08894			0	0	0.0759203	0.0328927	0.0294457	0	0	0.0296467			0	0	0.0305834	0.0569718	0.0510014	0	0	0.0513495
TKQTAR(H3 3-8) K4me3	0	0	0	0	0	0	0.152237	0.072324	0.114863	0	0	0.215291	0	0	0.157484	0	0	0	0	0	0	0	0	0.188218			0	0	0.113141	0.0717637	0.0524947	0	0	0.0627393			0	0	0.0399843	0.124298	0.0909234	0	0	0.108668
TKQTAR(H3 3-8) K4ac	0	0	0	0	0	0	0	0	3.2e-05	0	0	0	0	0	9e-06	0	0	0	0	0	0	0	0	0			0	0	1.06667e-05	0	3e-06	0	0	0			0	0	1.84752e-05	0	5.19615e-06	0	0	0
KSTAGKAPR(H3 9-17) unmod	0.093215	0.215164	0.065475	0.122668	0.018283	0.017683	0.315492	0.062756	0.038219	0.298562	0.287962	0.257723	0.331058	0.25742	0.284795	0.305421	0.268175	0.295518	0.31118	0.337139	0.422938	0.30416	0.322747	0.30657			0.124618	0.052878	0.138822	0.281416	0.291091	0.289705	0.357086	0.311159			0.0796323	0.0604407	0.153492	0.0211919	0.0372205	0.0192915	0.0584882	0.0101076
KSTAGKAPR(H3 9-17) K9me1	0.107961	0.01002	0.001718	0.022257	0.035817	0.013687	0.028839	0.08748	0.052979	0.014388	0.022969	0.02493	0.042914	0.02702	0.023654	0.02436	0.024805	0.017003	0.024481	0.023197	0.029495	0.022286	0.021024	0.023098			0.0398997	0.0239203	0.0564327	0.0207623	0.031196	0.022056	0.0257243	0.022136			0.0590888	0.0111584	0.0294727	0.00560673	0.0102867	0.00438168	0.003328	0.0010451
KSTAGKAPR(H3 9-17) K9me2	0.112162	0.057798	0.02715	0.196268	0.003383	0.002458	0.085046	0.071216	0.093917	0.072767	0.08774	0.087903	0.078992	0.08736	0.082428	0.087681	0.080427	0.090387	0.067188	0.053513	0.050384	0.099313	0.08574	0.103339			0.0657033	0.0673697	0.083393	0.0828033	0.0829267	0.086165	0.0570283	0.0961307			0.0430538	0.11163	0.0114404	0.0086921	0.00420623	0.00515015	0.00893654	0.00922099
KSTAGKAPR(H3 9-17) K9me3	0	0.091512	0.029706	0	0.009741	0.004041	0.098884	0.081643	0.099928	0.099039	0.111946	0.119346	0.094447	0.107496	0.103877	0.124357	0.119283	0.136481	0.109198	0.070094	0.054897	0.146888	0.13066	0.151391			0.040406	0.004594	0.093485	0.11011	0.10194	0.126707	0.078063	0.14298			0.0466849	0.00489399	0.0102687	0.0102772	0.0067367	0.00883655	0.0280139	0.0109041
KSTAGKAPR(H3 9-17) K9ac	0.034555	0.005471	0.05904	0.256047	0.066487	0.064568	0.047447	0.020213	0.013117	0.060629	0.165647	0.155266	0.046044	0.170836	0.096036	0.050867	0.096667	0.048617	0.03788	0.088346	0.044325	0.047275	0.128952	0.113738			0.033022	0.129034	0.0269257	0.127181	0.104305	0.0653837	0.0568503	0.096655			0.0268174	0.110001	0.0181227	0.0578687	0.0628056	0.0271155	0.0274657	0.0434356
KSTAGKAPR(H3 9-17) K14ac	0.078896	0.026106	0.109172	0.120847	0.11129	0.118508	0.211775	0.2561	0.207138	0.191016	0.066949	0.102736	0.206353	0.095462	0.140983	0.212206	0.168264	0.170745	0.212885	0.189835	0.24515	0.160699	0.10158	0.131681			0.0713913	0.116882	0.225004	0.120234	0.147599	0.183738	0.215957	0.13132			0.0420384	0.00498174	0.0270293	0.0638575	0.0557408	0.0246849	0.0277851	0.0295612
KSTAGKAPR(H3 9-17) K9me1K14ac	0.519193	0.064478	0.218623	0.04118	0.08453	0.104385	0.024593	0.302798	0.303717	0.030094	0.029968	0.028722	0.027824	0.035148	0.02537	0.01509	0.024825	0.023142	0.034186	0.026248	0.035118	0.016537	0.013696	0.017635			0.267431	0.0766983	0.210369	0.0295947	0.0294473	0.021019	0.0318507	0.015956			0.231253	0.0323221	0.160888	0.000758373	0.00508711	0.00520316	0.00487438	0.00203276
KSTAGKAPR(H3 9-17) K9me2K14ac	0	0.253206	0.235369	0.06595	0.356264	0.355942	0.057303	0.05827	0.067368	0.067841	0.087938	0.088092	0.047407	0.055383	0.071111	0.088844	0.087598	0.07929	0.076516	0.068457	0.031479	0.063826	0.061929	0.060162			0.162858	0.259385	0.0609803	0.0812903	0.057967	0.085244	0.0588173	0.0619723			0.141321	0.16752	0.00555297	0.0116477	0.0120614	0.00519382	0.0240161	0.00183238
KSTAGKAPR(H3 9-17) K9me3K14ac	0	0.174173	0.146608	0	0.157169	0.168215	0.051663	0.055456	0.063247	0.070167	0.09382	0.089172	0.049114	0.05254	0.061976	0.091174	0.091545	0.080895	0.062349	0.058865	0	0.065388	0.065809	0.064339			0.106927	0.108461	0.0567887	0.0843863	0.0545433	0.0878713	0.0404047	0.0651787			0.0936216	0.0940925	0.00590587	0.0125317	0.00666091	0.00604453	0.0350348	0.000757027
KSTAGKAPR(H3 9-17) K9acK14ac	0.054017	0.102071	0.107139	0.174782	0.157035	0.150513	0.078958	0.004069	0.06037	0.095497	0.045061	0.04611	0.075846	0.111335	0.10977	0	0.03841	0.057922	0.064137	0.084306	0.086213	0.073628	0.067862	0.028048			0.0877423	0.160777	0.047799	0.0622227	0.0989837	0.0321107	0.0782187	0.0565127			0.0293167	0.0125597	0.038995	0.0288212	0.0200531	0.0294703	0.0122323	0.0248191
KSTGGKAPR(H33 9-17) unmod	0.108389	0.147597	0.156795	0.161566	0.142123	0.136916	0.343559	0.02642	0.018684	0.310889	0.066783	0.338323	0.335558	0.33507	0.321845	0.380827	0.346247	0.063532	0.348662	0.3238	0.335695	0.283214	0.304396	0.338567			0.137594	0.146868	0.129554	0.238665	0.330824	0.263535	0.336052	0.308726			0.0257067	0.0129921	0.185374	0.149485	0.00778016	0.174069	0.0124349	0.0279293
KSTGGKAPR(H33 9-17) K9me1	0.496026	0.157485	0.203785	0.077404	0.067577	0.078066	0.418135	0.395781	0.432612	0.368851	0.340428	0.337958	0.440136	0.3239	0.38672	0.442129	0.350488	0.38618	0.432663	0.392425	0.490467	0.414199	0.426157	0.422927			0.285765	0.074349	0.415509	0.349079	0.383585	0.392932	0.438518	0.421094			0.183557	0.00587406	0.0185554	0.0171675	0.0581814	0.0461921	0.0492826	0.00618607
KSTGGKAPR(H33 9-17) K9me2	0.17571	0.185329	0.219394	0.257521	0.284815	0.266196	0.001304	0.00233	0.006879	0.083813	0.10396	0.115517	0	0.000825	0.00179	0.002575	0.114485	0.103616	0	0.079683	0	0.086917	0.081772	0.082996			0.193478	0.269511	0.00350433	0.101097	0.000871667	0.0735587	0.026561	0.083895			0.0229537	0.0139456	0.00296723	0.0160448	0.000895912	0.0617134	0.046005	0.00268773
KSTGGKAPR(H33 9-17) K9me3	0.107157	0.127483	0.136657	0.123845	0.125648	0.125802	0.112715	0.093085	0.133774	0.086685	0.110914	0.116933	0.105019	0.109922	0.111928	0	0.119644	0.105713	0.093418	0.068518	0.058429	0.089044	0.086895	0.088758			0.123766	0.125098	0.113191	0.104844	0.108956	0.075119	0.073455	0.0882323			0.0150972	0.00108815	0.0203487	0.0160115	0.00355429	0.0654268	0.0180094	0.00116696
KSTGGKAPR(H33 9-17) K9ac	0.009744	0.026496	0.007329	0.007054	0.027196	0.030133	0.049722	0.005318	0.002878	0.057215	0.066254	0.020888	0.046122	0.057582	0.052729	0.103412	0.018295	0.057615	0.04209	0.04504	0.033576	0.056053	0.058547	0.017219			0.014523	0.021461	0.019306	0.048119	0.0521443	0.059774	0.0402353	0.0439397			0.010439	0.012563	0.0263693	0.0240119	0.00575233	0.0425996	0.00595279	0.0231744
KSTGGKAPR(H33 9-17) K14ac	0.041863	0.048213	0.003824	0.103233	0.098345	0.08243	0.054925	0.12435	0.08599	0.060764	0.012568	0.039577	0.054714	0.082506	0.096327	0.064216	0.031905	0.018077	0.047086	0.053091	0.066403	0.044213	0.031059	0.021474			0.0313	0.0946693	0.0884217	0.0376363	0.077849	0.038066	0.0555267	0.0322487			0.0240058	0.0108777	0.0347763	0.0241565	0.0211938	0.0236785	0.00988615	0.0114161
KSTGGKAPR(H33 9-17) K9me1K14ac	0	0.146	0.052645	0.076255	0.060251	0.063268	5.7e-05	0.345586	0.295046	0	0.274974	0	0	0	0	0	0	0.223128	0	0	0	0	0	0			0.066215	0.0665913	0.213563	0.091658	0	0.074376	0	0			0.0739399	0.00850385	0.18662	0.158756	0	0.128823	0	0
KSTGGKAPR(H33 9-17) K9me2K14ac	0.061112	0.112304	0.148999	0.151508	0.151379	0.174737	0.005399	0.005341	0.008375	0.010905	0.0163	0.02058	0.003759	0.006281	0.007492	0.004783	0.011872	0.013489	0.018335	0.018206	0.006204	0.0095	0.007116	0.008329			0.107472	0.159208	0.00637167	0.0159283	0.005844	0.010048	0.0142483	0.008315			0.0441423	0.0134487	0.00173518	0.0048482	0.00190448	0.00463075	0.0069669	0.00119206
KSTGGKAPR(H33 9-17) K9me3K14ac	0	0.049093	0.064814	0.041615	0.042665	0.042452	0.002299	0.00179	0.003517	0.005613	0.007819	0.010225	0.001853	0.069686	0.003165	0.002058	0.007066	0.006453	0.008092	0.007873	0	0.004108	0.004058	0.004155			0.037969	0.042244	0.00253533	0.00788567	0.0249013	0.00519233	0.00532167	0.004107			0.0338086	0.000555043	0.000887425	0.00230672	0.0387902	0.00273166	0.00461	4.85077e-05
KSTGGKAPR(H33 9-17) K9acK14ac	0	0	0.005758	0	0	0	0.011885	0	0.012244	0.015264	0	0	0.012839	0.014229	0.018005	0	0	0.022196	0.009654	0.011364	0.009227	0.012753	0	0.015575			0.00191933	0	0.008043	0.005088	0.0150243	0.00739867	0.0100817	0.00944267			0.00332438	0	0.00696775	0.00881267	0.00267326	0.0128149	0.00113087	0.00829843
KQLASKAAR(H3 18-26) unmod	0.514871	0.875538	0.209151	0.255951	0.232131	0.284796	0.917341	0.891021	0.879696	0.897957	0.884859	0.880121	0.896815	0.898929	0.863889	0.882386	0.881414	0.896842	0.878948	0.876639	0.867315	0.827225	0.855136	0.863927			0.533187	0.257626	0.896019	0.887646	0.886544	0.886881	0.874301	0.848763			0.333571	0.0263724	0.0193138	0.00923877	0.0196485	0.00864045	0.00615894	0.0191631
KQLASKAAR(H3 18-26) K23me1	0.030408	0.033731	0.760823	0.238986	0.392678	0.44911	0.001953	0.003006	0.019198	0.000705	0.001082	0.000971	0.001904	0.00333	0.002911	0	0.000999	0.001193	0.002288	0.004077	0.016404	0.001701	0.001915	0.002879			0.274987	0.360258	0.00805233	0.000919333	0.002715	0.000730667	0.00758967	0.002165			0.420749	0.108749	0.00966678	0.000193738	0.000732926	0.000640167	0.00768567	0.000627532
KQLASKAAR(H3 18-26) K18me1	0.04982	0.005564	0.009523	0.496768	0.353285	0.244761	0.008582	0.01491	0.016852	0.001975	0.003339	0.002601	0.004737	0.006222	0.00646	0	0.003439	0.002743	0.007814	0.006253	0.00994	0.005104	0.004701	0.00458			0.0216357	0.364938	0.013448	0.00263833	0.00580633	0.00206067	0.00800233	0.004795			0.0244885	0.126407	0.0043245	0.000682766	0.000933684	0.0018182	0.0018507	0.000274356
KQLASKAAR(H3 18-26) K18me1K23me1	0	0	0.002463	0.002405	0	0.000915	8.9e-05	0.000224	0	0	0	0	0	9e-06	8.5e-05	0.002361	0	0	0	0	0.000197	0	0	0			0.000821	0.00110667	0.000104333	0	3.13333e-05	0.000787	6.56667e-05	0			0.00142201	0.0012139	0.000112784	0	4.6694e-05	0.00136312	0.000113738	0
KQLASKAAR(H3 18-26) K18ac	0	0.012388	0.000701	0.000588	0.001295	0.001419	0.01576	0.020307	0.021076	0.018953	0.047652	0.045996	0.022361	0.024037	0.058223	0.019024	0.043533	0.040994	0.022719	0.045055	0.029625	0.024011	0.043691	0.068872			0.004363	0.00110067	0.0190477	0.0375337	0.0348737	0.034517	0.0324663	0.0455247			0.00695869	0.00044829	0.00287305	0.0161126	0.0202385	0.0134773	0.0114359	0.0224866
KQLASKAAR(H3 18-26) K23ac	0	0.043224	0.01172	0.000949	0.003242	0.002695	0.043618	0.060987	0.057277	0.069271	0.050742	0.055205	0.063184	0.053266	0.052832	0.053523	0.052542	0.042968	0.067423	0.052024	0.059387	0.074397	0.062003	0.028591			0.0183147	0.00229533	0.0539607	0.058406	0.0564273	0.0496777	0.0596113	0.054997			0.0223539	0.00119761	0.00914708	0.00967035	0.00585547	0.00583141	0.00770195	0.023693
KQLASKAAR(H3 18-26) K18acK23ac	0	0.007167	0.00084	0	0.00072	0.001097	0.001835	0.003612	0.002564	0.007954	0.007071	0.010838	0.005636	0.007014	0.009436	0.007015	0.012983	0.010744	0.008708	0.010445	0.008209	0.018347	0.02549	0.02346			0.002669	0.000605667	0.00267033	0.008621	0.007362	0.0102473	0.00912067	0.0224323			0.00391796	0.000557366	0.000893259	0.00197009	0.00192375	0.00301484	0.00117373	0.00368072
KQLASKAAR(H3 18-26) K18acT22pr	0	0.014129	0.002733	0.001987	0.008959	0.007955	0.004175	0.002103	0.001622	0.000558	0.002363	0.002237	0.00221	0.002547	0.002468	0.000543	0.002635	0.002826	0.005073	0.001051	0.002077	0.001642	0.004056	0.004569			0.00562067	0.00630033	0.00263333	0.00171933	0.00240833	0.00200133	0.00273367	0.00342233			0.00749407	0.00376904	0.00135661	0.00100772	0.000176245	0.00126656	0.00208986	0.001563
KQLASKAAR(H3 18-26) T22ac	0	0.008138	0.001981	0.002366	0.007691	0.007253	0.006647	0.003442	0.00166	0.002628	0.002739	0.002032	0.003153	0.004645	0.00369	0.000876	0.002455	0.001622	0.007028	0.004457	0.006846	0.004545	0.003008	0.003122			0.003373	0.00577	0.00391633	0.00246633	0.00382933	0.001651	0.00611033	0.00355833			0.00424382	0.00295607	0.00252711	0.000380216	0.000755696	0.000789899	0.00143472	0.000856377
KQLASKAAR(H3 18-26) T22pr	0.404901	0.000122	6.5e-05	0	0	0	0	0.000387	5.6e-05	0	0.000153	0	0	0	5e-06	0.034271	0	6.6e-05	0	0	0	0.043027	0	0			0.135029	0	0.000147667	5.1e-05	1.66667e-06	0.0114457	0	0.0143423			0.233716	0	0.000209151	8.83346e-05	2.88675e-06	0.0197673	0	0.0248417
KSAPISAGIKKPHR(H3 27-40) unmod	0	0.927893	0.865099	0	0.924095	1	0.929954	0.90944	0.922414	1	0.932023	0.903704	0.949093	0.93891	0.942356	0	0.910512	0.955981	0.929205	0.955904	0.971355	1	0.901547	0.903784			0.597664	0.641365	0.920603	0.945242	0.943453	0.622164	0.952155	0.93511			0.518544	0.556733	0.0103763	0.0494903	0.00517938	0.53929	0.0213237	0.0562072
KSAPISAGIKKPHR(H3 27-40) K36me1	0	0	0	0	0.029048	0	0	0.000245	0.004697	0	0	0.000343	0	0	0.000146	0	0	0	0	0.001882	0.001191	0	0	0			0	0.00968267	0.00164733	0.000114333	4.86667e-05	0	0.00102433	0			0	0.0167709	0.00264393	0.000198031	8.42931e-05	0	0.000952005	0
KSAPISAGIKKPHR(H3 27-40) K27me1	0	0	0	0	0.046858	0	0	0.000306	0.001145	0	0	0.000554	0	0	0.000313	0	0	0	0	0.004493	0.001495	0	0	0			0	0.0156193	0.000483667	0.000184667	0.000104333	0	0.001996	0			0	0.0270535	0.000592816	0.000319852	0.000180711	0	0.00228802	0
KSAPISAGIKKPHR(H3 27-40) K27me2	0	0	0	0	0	0	0	0	2.7e-05	0	0	0	0	0.000171	0.000161	0	0	0	0	0	0	0	0	0			0	0	9e-06	0	0.000110667	0	0	0			0	0	1.55885e-05	0	9.59705e-05	0	0	0
KSAPISAGIKKPHR(H3 27-40) K36me2	0	0	0	0	0	0	0	0	0	0	0	0	0	0.000137	0	0	0	0	0	0	0	0	0	0			0	0	0	0	4.56667e-05	0	0	0			0	0	0	0	7.9097e-05	0	0	0
KSAPISAGIKKPHR(H3 27-40) K27me3	0	0	0	0	0	0	0	0	0	0	0	0	0	6e-05	0	0	0	0	0	0	0	0	0	0			0	0	0	0	2e-05	0	0	0			0	0	0	0	3.4641e-05	0	0	0
KSAPISAGIKKPHR(H3 27-40) K36me3	0	0	0	0	0	0	0	0	0	0	0	0	0	0.003726	0	0	0	0	0	0	0	0	0	0			0	0	0	0	0.001242	0	0	0			0	0	0	0	0.00215121	0	0	0
KSAPISAGIKKPHR(H3 27-40) K27me2K36me1	0	0	0	0	0	0	0	0	0	0	0	0	0	0.001206	0	0	0	0	0	0	0	0	0	0			0	0	0	0	0.000402	0	0	0			0	0	0	0	0.000696284	0	0	0
KSAPISAGIKKPHR(H3 27-40) K27me1K36me2	0	0	0	0	0	0	0	0	0	0	0	0	0	0	0	0	0	0	0	0	0	0	0	0			0	0	0	0	0	0	0	0			0	0	0	0	0	0	0	0
KSAPISAGIKKPHR(H3 27-40) K27me1K36me1	0	0.065078	0	0	0	0	0.00464	3.7e-05	0.000125	0	0	0.003951	0.013651	0.00184	0.001578	0	0.037386	0.028005	0.049511	0	0	0	0.057103	0.067908			0.0216927	0	0.00160067	0.001317	0.00568967	0.021797	0.0165037	0.0416703			0.0375728	0	0.00263251	0.00228111	0.00689596	0.0194508	0.0285852	0.0364897
KSAPISAGIKKPHR(H3 27-40) K27me3K36me1	0	0	0	0	0	0	0	0	0	0	0	0	0	0.003462	0	0	0	0	0	0	0	0	0	0			0	0	0	0	0.001154	0	0	0			0	0	0	0	0.00199879	0	0	0
KSAPISAGIKKPHR(H3 27-40) K27me1K36me3	0	0	0	0	0	0	0	0	0	0	0	0	0	0	0	0	0	0	0	0	0	0	0	0			0	0	0	0	0	0	0	0			0	0	0	0	0	0	0	0
KSAPISAGIKKPHR(H3 27-40) K27me2K36me2	0	0	0	0	0	0	0	0	0	0	0	0	0	0	0	0	0	0	0	0	0	0	0	0			0	0	0	0	0	0	0	0			0	0	0	0	0	0	0	0
KSAPISAGIKKPHR(H3 27-40) K27me3K36me2	0	0	0	0	0	0	0	3.7e-05	0	0	0	0	0	0	0	0	0	0	0	0	0	0	0	0			0	0	1.23333e-05	0	0	0	0	0			0	0	2.1362e-05	0	0	0	0	0
KSAPISAGIKKPHR(H3 27-40) K27me2K36me3	0	0	0	0	0	0	0	0	0	0	0	0	0	0	0	0	0	0	0	0	0	0	0	0			0	0	0	0	0	0	0	0			0	0	0	0	0	0	0	0
KSAPISAGIKKPHR(H3 27-40) K27me3K36me3	0	0	0	0	0	0	0	0	0	0	0	0	0	0	0	0	0	0	0	0	0	0	0	0			0	0	0	0	0	0	0	0			0	0	0	0	0	0	0	0
KSAPISAGIKKPHR(H3 27-40) K27ac	0	0.007028	0.134901	0	0	0	0.065406	0.089936	0.071593	0	0.067977	0.091449	0.037256	0.050486	0.055445	0	0.052101	0.016014	0.021283	0.037722	0.02596	0	0.04135	0.028309			0.0473097	0	0.075645	0.053142	0.047729	0.022705	0.0283217	0.0232197			0.0759377	0	0.0127571	0.0474951	0.0094027	0.0266872	0.00847014	0.0211396
KSAPVSTGIKKPHR(H33 27-40) unmod	0	0.98024	0.683326	0	0.969058	1	0.946607	0.916245	0.928569	1	0.906631	0.905882	0.945649	0.935457	0.961684	0	0.954641	0.984593	1	0.955062	0.975528	1	0.987906	0.938051			0.554522	0.656353	0.930474	0.937504	0.947597	0.646411	0.976863	0.975319			0.502653	0.568629	0.0152703	0.0541241	0.0132215	0.560009	0.0224987	0.0328366
KSAPVSTGIKKPHR(H33 27-40) K36me1	0	0	0.003739	0	0	0	0.000326	0.017048	0	0	0	0	0	0	0.002385	0	0	0	0	0.005442	0.000585	0	0.000664	0			0.00124633	0	0.00579133	0	0.000795	0	0.002009	0.000221333			0.00215871	0	0.00974992	0	0.00137698	0	0.00298742	0.000383361
KSAPVSTGIKKPHR(H33 27-40) K27me1	0	0	0.006031	0	0	0	0.000419	0.016	0	0	0	0	0	0	0.003239	0	0	0	0	0.005442	0.000944	0	0.001071	0			0.00201033	0	0.005473	0	0.00107967	0	0.00212867	0.000357			0.003482	0	0.00911906	0	0.00187004	0	0.00290799	0.000618342
KSAPVSTGIKKPHR(H33 27-40) K27me2	0	0	0	0	0	0	0	0	0.000182	0	0	0	0	0	0	0	0	0	0	0	0	0	0	0			0	0	6.06667e-05	0	0	0	0	0			0	0	0.000105078	0	0	0	0	0
KSAPVSTGIKKPHR(H33 27-40) K36me2	0	0	0	0	0	0	0	0	4.3e-05	0	0	0	0	0	0	0	0	0	0	0	0	0	0	0			0	0	1.43333e-05	0	0	0	0	0			0	0	2.48261e-05	0	0	0	0	0
KSAPVSTGIKKPHR(H33 27-40) K27me3	0	0	0	0	0	0	0	0	0	0	0	0	0	0	0	0	0	0	0	0	0	0	0	0			0	0	0	0	0	0	0	0			0	0	0	0	0	0	0	0
KSAPVSTGIKKPHR(H33 27-40) K36me3	0	0	0	0	0	0	0	0	0	0	0	0	0	0	0	0	0	0	0	0	0	0	0	0			0	0	0	0	0	0	0	0			0	0	0	0	0	0	0	0
KSAPVSTGIKKPHR(H33 27-40) K27me2K36me1	0	0	0	0	0	0	0	0	0	0	0	0	0	0	0	0	0	0	0	0	0	0	0	0			0	0	0	0	0	0	0	0			0	0	0	0	0	0	0	0
KSAPVSTGIKKPHR(H33 27-40) K27me1K36me2	0	0	0	0	0	0	0	0	0	0	0	0	0	0	0	0	0	0	0	0	0	0	0	0			0	0	0	0	0	0	0	0			0	0	0	0	0	0	0	0
KSAPVSTGIKKPHR(H33 27-40) K27me1K36me1	0	0	0	0	0.030942	0	0	0.000618	0.0003	0	0.01145	0	0	0.000821	0	0	0.036909	0.015407	0	0	0.001978	0	0	0.05175			0	0.010314	0.000306	0.00381667	0.000273667	0.0174387	0.000659333	0.01725			0	0.0178644	0.000309044	0.00661066	0.000474005	0.0185382	0.001142	0.0298779
KSAPVSTGIKKPHR(H33 27-40) K27me3K36me1	0	0	0	0	0	0	0	0	0.002026	0	0	0	0	0	0	0	0	0	0	0	0	0	0	0			0	0	0.000675333	0	0	0	0	0			0	0	0.00116971	0	0	0	0	0
KSAPVSTGIKKPHR(H33 27-40) K27me1K36me3	0	0	0	0	0	0	0	0	0	0	0	0	0	0	0	0	0	0	0	0	0	0	0	0			0	0	0	0	0	0	0	0			0	0	0	0	0	0	0	0
KSAPVSTGIKKPHR(H33 27-40) K27me2K36me2	0	0	0	0	0	0	0	0.001123	0	0	0.008474	0	0	0	0	0	0	0	0	0	0	0	0	0			0	0	0.000374333	0.00282467	0	0	0	0			0	0	0.000648364	0.00489247	0	0	0	0
KSAPVSTGIKKPHR(H33 27-40) K27me3K36me2	0	0	0	0	0	0	0	0	0	0	0	0	0	0	0	0	0	0	0	0	0	0	0	0			0	0	0	0	0	0	0	0			0	0	0	0	0	0	0	0
KSAPVSTGIKKPHR(H33 27-40) K27me2K36me3	0	0	0	0	0	0	0	0	0	0	0	0	0	0	0	0	0	0	0	0	0	0	0	0			0	0	0	0	0	0	0	0			0	0	0	0	0	0	0	0
KSAPVSTGIKKPHR(H33 27-40) K27me3K36me3	0	0	0	0	0	0	0	0	0	0	0	0	0	0	0	0	0	0	0	0	0	0	0	0			0	0	0	0	0	0	0	0			0	0	0	0	0	0	0	0
KSAPVSTGIKKPHR(H33 27-40) K27ac	0	0.01976	0.306905	0	0	0	0.052648	0.048966	0.06888	0	0.073446	0.094118	0.054351	0.063722	0.032691	0	0.008451	0	0	0.034054	0.020965	0	0.010359	0.010199			0.108888	0	0.0568313	0.0558547	0.0502547	0.002817	0.0183397	0.00685267			0.171772	0	0.0105956	0.0494635	0.0159159	0.00487919	0.0171781	0.00593512
YRPGTVALR(H3 41-49) unmod	0	0.720598	0.750134	0.898072	0.728595	0.770272	0.449241	0.552127	0.647237	0.55387	0.579353	0.725308	0.41041	0.489728	0.482682	0	0.683377	0.696824	0.318851	0.568165	0.457984	0.567954	0.652675	0.635925			0.490244	0.79898	0.549535	0.61951	0.46094	0.460067	0.448333	0.618851			0.424821	0.0883103	0.0990234	0.0925052	0.0439018	0.398486	0.124937	0.044867
YRPGTVALR(H3 41-49) Y41pr	0	0.279402	0.249866	0.101928	0.271405	0.229728	0.550759	0.447873	0.352763	0.44613	0.420647	0.274692	0.58959	0.510272	0.517318	1	0.316623	0.303176	0.681149	0.431835	0.542016	0.432046	0.347325	0.364075			0.176423	0.20102	0.450465	0.38049	0.53906	0.539933	0.551667	0.381149			0.153499	0.0883103	0.0990234	0.0925052	0.0439018	0.398486	0.124937	0.044867
YQKSTDLLIR(H3 54-63) unmod	0	0.382331	0.483174	0.281098	0.261222	0.885863	0.787966	0.97089	0.983029	0.596242	0.513912	0.633964	0.418972	0.962736	0.968493	0.366667	0.631269	0.502212	0.716621	0.946458	0.951363	0.43585	0.537033	0.960158			0.288502	0.476061	0.913962	0.581373	0.7834	0.500049	0.871481	0.644347			0.254887	0.355038	0.109284	0.0613917	0.315617	0.132314	0.134135	0.27814
YQKSTDLLIR(H3 54-63) K56me1	0	0.27042	0.499888	0	0.023512	0.098091	0.00403	0.009441	0.00405	0	0.035696	0.043863	0.014662	0.016797	0.014544	0	0.028374	0.040655	0.030536	0.040996	0.035262	0	0.012373	0.018138			0.256769	0.0405343	0.00584033	0.0265197	0.0153343	0.0230097	0.035598	0.0101703			0.250223	0.0512131	0.00311828	0.0233269	0.00126808	0.0208516	0.00523809	0.00926745
YQKSTDLLIR(H3 54-63) K56me2	0	0	0.01405	0	0	0	0	0.001932	0	0	0	0	0	0	0.000952	0	0	0	0	0.002148	0	0	0	0			0.00468333	0	0.000644	0	0.000317333	0	0.000716	0			0.00811177	0	0.00111544	0	0.000549637	0	0.00124015	0
YQKSTDLLIR(H3 54-63) K56me3	0	0	0	0	0	0.001097	0	0.004794	0.004945	0	0	0	0	0.004317	0.001657	0	0	0	0.00834	0	0.000685	0	0	0.001206			0	0.000365667	0.00324633	0	0.00199133	0	0.00300833	0.000402			0	0.000633353	0.00281242	0	0.00217783	0	0.00463004	0.000696284
YQKSTDLLIR(H3 54-63) K56ac	0	0.347248	0	0.671833	0.713151	0.005077	0.18666	5.1e-05	0	0.289031	0.276523	0.314132	0.334073	0	0	0.463191	0.323937	0.449021	0	0	0	0.400256	0.44114	0			0.115749	0.463354	0.062237	0.293229	0.111358	0.41205	0	0.280465			0.200484	0.397417	0.107753	0.0191527	0.192877	0.076636	0	0.243749
YQKSTDLLIR(H3 54-63) S57pr	0	0	0.001105	0.018012	0.00081	0.003363	0.001376	0.006023	0.002994	0.05851	0.054483	0.001241	0.010382	0.006566	0.00575	0.06511	0.006629	0.004246	0.01406	0.004472	0.003758	0.072514	0.002543	0.005944			0.000368333	0.007395	0.00346433	0.038078	0.007566	0.0253283	0.00743	0.0270003			0.000637972	0.00928278	0.00235893	0.0319653	0.00247262	0.0344725	0.00575284	0.0394527
YQKSTDLLIR(H3 54-63) Y54pr	0	0	0.001782	0.029056	0.001306	0.006509	0.019967	0.006868	0.004982	0.056216	0.119387	0.006801	0.221911	0.009584	0.008605	0.105031	0.00979	0.003866	0.230443	0.005925	0.008932	0.09138	0.006911	0.014553			0.000594	0.0122903	0.0106057	0.0608013	0.0800333	0.0395623	0.0817667	0.0376147			0.00102884	0.0147507	0.00816181	0.0564329	0.122871	0.0567748	0.128766	0.0467187
EIAQDYKTDLR(H3 73-83) unmod	0	0.792541	0.759799	0	0.744269	0.762678	0.786933	0.768112	0.741153	0.840041	0.746737	0.772567	0.769369	0.748348	0.772409	0	0.734799	0.719065	0.741012	0.703536	0.726033	0.749238	0.709167	0.733515			0.517447	0.502316	0.765399	0.786448	0.763375	0.484621	0.723527	0.73064			0.448421	0.435115	0.0230102	0.048176	0.0131025	0.419768	0.0188633	0.0201896
EIAQDYKTDLR(H3 73-83) K79me1	0	0.199812	0.216283	0	0.255731	0.226488	0.211873	0.230246	0.255325	0.159959	0.253263	0.221857	0.218706	0.247738	0.217433	0	0.265201	0.280935	0.241673	0.283548	0.260214	0.250762	0.280326	0.258202			0.138698	0.16074	0.232481	0.211693	0.227959	0.182045	0.261812	0.263097			0.120398	0.13997	0.0218121	0.0474751	0.0171409	0.157852	0.0209832	0.0153778
EIAQDYKTDLR(H3 73-83) K79me2	1	0	0.012292	1	0	0	0	0	0.000977	0	0	0	0	0	0.004762	1	0	0	0	0	0	0	0.002339	0			0.337431	0.333333	0.000325667	0	0.00158733	0.333333	0	0.000779667			0.573835	0.57735	0.000564071	0	0.00274934	0.57735	0	0.00135042
EIAQDYKTDLR(H3 73-83) K79me3	0	0	0	0	0	0	0	1.3e-05	0.00033	0	0	0	0	0.000124	0.000801	0	0	0	0	0.000562	0.000953	0	0	0			0	0	0.000114333	0	0.000308333	0	0.000505	0			0	0	0.000186886	0	0.000431143	0	0.00047905	0
EIAQDYKTDLR(H3 73-83) K79ac	0	0.007647	0.011625	0	0	0.010835	0.001195	0.001628	0.002215	0	0	0.005575	0.011925	0.00379	0.004595	0	0	0	0.017315	0.012354	0.0128	0	0.008167	0.008283			0.006424	0.00361167	0.00167933	0.00185833	0.00677	0	0.0141563	0.00548333			0.00590821	0.00625559	0.000511934	0.00321873	0.00448247	0	0.00274456	0.00474906
EIAQEYKTDLR(H33 73-83) unmod	0	0.187792	0.192224	0	0.255731	0.228968	0.20965	0.229373	0.254394	0.159959	0.253263	0.223101	0.21778	0.246659	0.216823	0	0.265201	0.280935	0.245931	0.283444	0.259797	0.250762	0.282848	0.258931			0.126672	0.161566	0.231139	0.212108	0.227087	0.182045	0.263057	0.26418			0.109724	0.140559	0.0224242	0.0476135	0.0169563	0.157852	0.0189678	0.0166747
EIAQEYKTDLR(H33 73-83) K79me1	0	0.006847	0.004398	0	0	0	0.004762	0.00038	0.000462	0	0	0	0.016106	0.002026	0.006961	0	0	0	0	0.002397	0.009442	0	0	0.004518			0.00374833	0	0.001868	0	0.00836433	0	0.00394633	0.001506			0.00346942	0	0.00250661	0	0.00714413	0	0.00490797	0.00260847
EIAQEYKTDLR(H33 73-83) K79me2	0	0	0	0	0	0	0	0.000104	0.000328	0	0	0	0	0.000124	0.000799	0	0	0	0	0.000488	0.00245	0	0	0.000964			0	0	0.000144	0	0.000307667	0	0.000979333	0.000321333			0	0	0.000167619	0	0.00043	0	0.0012968	0.000556566
EIAQEYKTDLR(H33 73-83) K79me3	0	0.060497	0.128096	0	0	0	0.00691	0.004947	0.006365	0	0	0	0	0.006102	0.005176	0	0	0	0	0.010393	0.003442	0	0.001605	0			0.0628643	0	0.006074	0	0.00375933	0	0.00461167	0.000535			0.0640808	0	0.00101334	0	0.00328844	0	0.00529431	0.000926647
EIAQEYKTDLR(H33 73-83) K79ac	0	0.744864	0.675281	0	0.744269	0.771032	0.778678	0.765197	0.738451	0.840041	0.746737	0.776899	0.766114	0.745089	0.770242	0	0.734799	0.719065	0.754069	0.703277	0.72487	0.749238	0.715547	0.735587			0.473382	0.5051	0.760775	0.787892	0.760482	0.484621	0.727405	0.733457			0.411434	0.437634	0.0204748	0.0476135	0.0134893	0.419768	0.0254907	0.0169462
VTIMPKDIQLAR(H3 117-128) unmod	0	0.056331	0.164214	0	0.001367	0.133178	0.605451	0.710653	0.692243	0.609635	0.031009	0.241046	0.272182	0.55096	0.571868	0	0.242071	0.065238	0.071612	0.445488	0.277559	0.021869	0.281154	0.284474			0.073515	0.0448483	0.669449	0.293897	0.465003	0.102436	0.264886	0.195832			0.0834448	0.0764988	0.0561831	0.292911	0.167315	0.125249	0.18726	0.150666
VTIMPKDIQLAR(H3 117-128) M120ox	0	0.930606	0.812098	0	0.997267	0.866231	0.392548	0.207663	0.244201	0.390365	0.967846	0.757533	0.727818	0.44752	0.425794	1	0.757929	0.92711	0.921539	0.553123	0.721761	0.962339	0.717699	0.714681			0.580901	0.621166	0.281471	0.705248	0.533711	0.895013	0.732141	0.79824			0.506553	0.541921	0.0979152	0.292269	0.168453	0.124186	0.184427	0.142122
VTIMPKDIQLAR(H3 117-128) K122ac	0	0.013063	0.023688	0	0.001367	0.000591	0.002001	0.081684	0.063556	0	0.001145	0.001421	0	0.00152	0.002338	0	0	0.007652	0.00685	0.001389	0.000679	0.015791	0.001147	0.000845			0.0122503	0.000652667	0.0490803	0.000855333	0.001286	0.00255067	0.00297267	0.00592767			0.0118649	0.000685583	0.0417673	0.000753485	0.00118643	0.00441788	0.00337658	0.00854323
GKGGKGLGKGGAKR(H4 4-17) unmod	0.706553	0.623923	0.572185	0.767023	0.652176	0.710274	0.417543	0.414123	0.401238	0.521195	0.522094	0.512194	0.478434	0.460185	0.447565	0.543912	0.47186	0.474688	0.584234	0.553544	0.497109	0.608842	0.525334	0.564167			0.63422	0.709824	0.410968	0.518494	0.462061	0.49682	0.544962	0.566114			0.0677733	0.0574248	0.00859818	0.00547473	0.0155198	0.0408074	0.0441919	0.041788
GKGGKGLGKGGAKR(H4 4-17) K5ac	0.097319	0.034665	0.032889	0.071727	0.121436	0.050464	0.040208	0.03425	0.066438	0.166465	0.043993	0.017182	0.166077	0.068678	0.026969	0.172586	0.074668	0.104208	0.114777	0.039473	0.032619	0.141737	0.021305	0.069345			0.0549577	0.081209	0.0469653	0.07588	0.0872413	0.117154	0.0622897	0.0774623			0.0366967	0.0364237	0.0171249	0.079586	0.0713877	0.0502263	0.0455844	0.060625
GKGGKGLGKGGAKR(H4 4-17) K8ac	0.026644	0.064916	0.052839	0.019342	0.022151	0.02376	0.005871	0.003635	0.020257	0.030876	0.053532	0.05267	0.025681	0.026118	0.0056	0.028076	0.14203	0.072405	0.023916	0.01825	0.039108	0.023943	0.154973	0.006545			0.048133	0.021751	0.009921	0.0456927	0.019133	0.080837	0.0270913	0.0618203			0.0195652	0.002236	0.00902079	0.0128388	0.011722	0.057443	0.0107855	0.0811402
GKGGKGLGKGGAKR(H4 4-17) K12ac	0.02481	0.015062	0.032059	0.016329	0.023545	0.010003	0.017319	0.015955	0.026878	0.059388	0.036292	0.020107	0.060118	0.026149	0.02465	0.05769	0.044306	0.040427	0.052689	0.027207	0.051564	0.057173	0.058477	0.037538			0.023977	0.0166257	0.0200507	0.0385957	0.0369723	0.0474743	0.04382	0.0510627			0.00852906	0.00677587	0.00595185	0.0197416	0.0200587	0.00905713	0.0143983	0.0117308
GKGGKGLGKGGAKR(H4 4-17) K16ac	0.06216	0.162713	0.213761	0.096238	0.127088	0.160035	0.289981	0.270966	0.261439	0.033625	0.127258	0.177335	0.036744	0.162678	0.242691	0.028029	0.043755	0.062	0.0484	0.150521	0.125813	0.027135	0.063463	0.140483			0.146211	0.127787	0.274129	0.112739	0.147371	0.0445947	0.108245	0.077027			0.0771359	0.0319042	0.0145315	0.0729468	0.103823	0.0170011	0.0532791	0.0578786
GKGGKGLGKGGAKR(H4 4-17) K5acK8ac	0.010227	0.011706	0.010659	0.005418	0.009751	0.005255	0.020014	0.00045	0.000557	0.017293	0.010458	0.009629	0.026649	0.000568	0.001317	0.01509	0.001638	0.01834	0.010859	0.012573	0.01699	0.010285	0.016912	0.013176			0.010864	0.006808	0.007007	0.01246	0.00951133	0.0116893	0.013474	0.0134577			0.000760512	0.00255002	0.0112645	0.00420598	0.0148464	0.00885509	0.00316325	0.00332247
GKGGKGLGKGGAKR(H4 4-17) K5acK12ac	0.050839	0.035067	0.017756	0.011479	0.016217	0.012377	0.031592	0.029663	0.018213	0.088904	0.033436	0.039232	0.114176	0.034723	0.038251	0.098507	0.04248	0.023077	0.080185	0.032081	0.071811	0.082535	0.022835	0.0472			0.034554	0.0133577	0.0264893	0.0538573	0.0623833	0.054688	0.061359	0.0508567			0.0165475	0.00251663	0.00723212	0.0304893	0.0448884	0.0391688	0.0256989	0.0300175
GKGGKGLGKGGAKR(H4 4-17) K5acK16ac	0.003759	0.004652	0.003217	0.001949	0.004938	0.00496	0.045556	0.007101	0.000587	0.00805	0.022513	0.036405	0.013286	0.005467	0.00713	0.005913	0.007878	0.013015	0.007671	0.012314	0.013018	0.003958	0.01164	0.005866			0.003876	0.003949	0.017748	0.0223227	0.00862767	0.00893533	0.011001	0.00715467			0.000724619	0.00173209	0.0243017	0.0141785	0.00411903	0.00366716	0.00290527	0.00399985
GKGGKGLGKGGAKR(H4 4-17) K8acK12ac	0.003687	0.005204	0.002813	0.000701	0.001524	0.001889	0.014666	0.001527	0.001062	0.005877	0.019479	0.012189	0.010602	0.052666	0.002875	0.00576	0.01461	0.020955	0.004663	0.028078	0.001273	0.005921	0.037804	0.020999			0.00390133	0.00137133	0.00575167	0.012515	0.0220477	0.013775	0.011338	0.0215747			0.00120982	0.000608536	0.00772354	0.00680686	0.0267962	0.00763184	0.014596	0.0159493
GKGGKGLGKGGAKR(H4 4-17) K8acK16ac	0.006439	0.008812	0.016991	0.005032	0.006765	0.007067	0.017868	0.008415	0.00297	0.009914	0.040709	0.003741	0.013182	0.016938	0.009045	0.007387	0.012637	0.045825	0.007259	0.012065	0.013441	0.006736	0.029414	0.048543			0.0107473	0.006288	0.009751	0.0181213	0.013055	0.0219497	0.0109217	0.028231			0.00553582	0.00109816	0.00753832	0.0198035	0.00394803	0.0208426	0.00324572	0.0209286
GKGGKGLGKGGAKR(H4 4-17) K12acK16ac	0.007561	0.017036	0.028507	0.003717	0.006701	0.009012	0.057525	0.150995	0.138244	0.005762	0.036709	0.063083	0.007303	0.089601	0.132222	0.004177	0.083709	0.07096	0.005488	0.059552	0.07389	0.004238	0.020315	0.009545			0.0177013	0.00647667	0.115588	0.0351847	0.0763753	0.0529487	0.04631	0.011366			0.0104888	0.00265462	0.0506866	0.0286909	0.063501	0.0427158	0.0360724	0.00819173
GKGGKGLGKGGAKR(H4 4-17) K5acK8acK12ac	0	0.006441	0.005735	0.000817	0.003656	0.001873	0.021641	0.044487	0.049423	0.019473	0.02647	0.032821	0.020683	0.030363	0.040016	0.01713	0.024946	0.025465	0.027474	0.029671	0.037994	0.015628	0.018789	0.020059			0.00405867	0.00211533	0.038517	0.0262547	0.030354	0.0225137	0.031713	0.0181587			0.00353259	0.00143493	0.014822	0.0066766	0.0096665	0.00466961	0.00554932	0.00228176
GKGGKGLGKGGAKR(H4 4-17) K5acK8acK16ac	0	0.00178	0.002345	0.000179	0.001916	0.001378	0.006128	0.007551	0.001202	0.004646	0.006193	0.006093	0.007298	0.005043	0.002965	0.002294	0.006829	0.004241	0.005268	0.003798	0.004395	0.001897	0.003029	0.002802			0.001375	0.00115767	0.00496033	0.005644	0.005102	0.00445467	0.004487	0.002576			0.00122384	0.000889214	0.00333167	0.000865738	0.0021671	0.00227504	0.000739306	0.000598885
GKGGKGLGKGGAKR(H4 4-17) K5acK12acK16ac	0	0.002557	0.0026	5e-05	0.000931	0.001026	0.007736	0.000289	0.000196	0.005959	0.005979	0.003315	0.007547	0.009954	0.001295	0.005009	0.009854	0.008848	0.007998	0.005405	0.003913	0.003906	0.004867	0.006497			0.001719	0.000669	0.00274033	0.00508433	0.00626533	0.00790367	0.005772	0.00509			0.00148885	0.00053817	0.00432662	0.00153232	0.00446952	0.00255682	0.00206708	0.00130982
GKGGKGLGKGGAKR(H4 4-17) K8acK12acK16ac	0	0.002503	0.003966	0	0.000368	0.000259	0.002953	0.000157	0.000898	0.002695	0.004883	0.002284	0.003169	0.000643	0.000263	0.001423	0.003944	0.003255	0.003623	0.004616	0.00182	0.001688	0.00264	0.002174			0.00215633	0.000209	0.001336	0.00328733	0.00135833	0.002874	0.003353	0.00216733			0.0020056	0.000189026	0.00144855	0.00139708	0.00157955	0.00130297	0.00141742	0.000476035
GKGGKGLGKGGAKR(H4 4-17) K5acK8acK12acK16ac	0	0.002965	0.001679	0	0.000838	0.00037	0.003398	0.010436	0.010398	0.019878	0.010001	0.01172	0.009051	0.010226	0.017147	0.007015	0.014856	0.012291	0.015495	0.010851	0.015244	0.00438	0.008204	0.005061			0.001548	0.000402667	0.00807733	0.0138663	0.0121413	0.0113873	0.0138633	0.00588167			0.00148683	0.000419954	0.00405247	0.00527673	0.00437466	0.00399785	0.00261177	0.00203982
KILR(H4 20-23) unmod	0.010545	0.838594	0.791723	0.996196	0.822314	0.789177	0.18391	0.149672	0.119145	0.625021	0.700706	0.684081	0.175437	0.107812	0.11804	0.889939	0.715372	0.684166	0.677769	0.078231	0.150303	0.589139	0.669349	0.061863			0.546954	0.869229	0.150909	0.669936	0.133763	0.763159	0.302101	0.440117			0.465135	0.111198	0.0324002	0.0397758	0.0364513	0.110898	0.327328	0.330023
KILR(H4 20-23) K20me1	0.989455	0.132817	0.164758	0.003804	0.165075	0.194014	0.079445	0.058435	0.050174	0.374979	0.294602	0.311404	0.083783	0.057957	0.059035	0.110061	0.24612	0.288285	0.322231	0.039404	0.076158	0.410861	0.295315	0.027756			0.42901	0.120964	0.0626847	0.326995	0.066925	0.214822	0.145931	0.244644			0.485622	0.10249	0.0150911	0.042396	0.0146094	0.093143	0.153782	0.196515
KILR(H4 20-23) K20me2	0	0	0	0	0	0	0.147393	0.104468	0.1231	0	0	0	0.084086	0.093904	0.103891	0	0	0	0	0.056609	0.055907	0	0	0.051566			0	0	0.124987	0	0.0939603	0	0.0375053	0.0171887			0	0	0.0215246	0	0.00990262	0	0.0324825	0.0297716
KILR(H4 20-23) K20me3	0	0	0	0	0	0	0.589141	0.68672	0.706961	0	0	0	0.655309	0.739945	0.718564	0	0	0	0	0.825756	0.716549	0	0	0.858815			0	0	0.660941	0	0.704606	0	0.514102	0.286272			0	0	0.0629986	0	0.0440106	0	0.448561	0.495837
KILR(H4 20-23) K20ac	0	0.028589	0.043519	0	0.012611	0.016808	0.000111	0.000706	0.00062	0	0.004692	0.004516	0.001385	0.000382	0.00047	0	0.038508	0.027548	0	0	0.001082	0	0.035336	0			0.024036	0.00980633	0.000479	0.00306933	0.000745667	0.0220187	0.000360667	0.0117787			0.0221139	0.00874796	0.000321585	0.00265958	0.000555424	0.0198405	0.000624693	0.0204012
SAKGKTGR(H2A 1-8) unmod	0	0	0.066343	0	1	1	0.006142	0.937112	0.98085	0.055729	0.014901	0.018456	0.008059	0.018075	0.015941	0	0.018296	0.027541	0.01148	0.020083	0.115451	0	1	1			0.0221143	0.666667	0.641368	0.0296953	0.014025	0.015279	0.0490047	0.666667			0.0383031	0.57735	0.550556	0.0226158	0.00527573	0.0140162	0.0577048	0.57735
SAKGKTGR(H2A 1-8) S1ac	1	1	0.933657	0	0	0	0.993858	0.062888	0.01915	0.944271	0.985099	0.981544	0.991941	0.981925	0.984059	0	0.981704	0.972459	0.98852	0.979917	0.884549	0	0	0			0.977886	0	0.358632	0.970305	0.985975	0.651388	0.950995	0			0.0383031	0	0.550556	0.0226158	0.00527573	0.564137	0.0577048	0
YLKKGKYAKR(H2A 33-42) unmod	0	0.859735	0.871271	0.903789	0.877849	0.86815	0.729642	0.753733	0.845235	0.8373	0.826854	0.847743	0.695742	0.818397	0.772303	0.732482	0.844904	0.858895	0.789409	0.844787	0.806209	0.799097	0.850681	0.85692			0.577002	0.883263	0.776203	0.837299	0.762147	0.812094	0.813468	0.835566			0.499732	0.0184259	0.0609846	0.0104445	0.0619549	0.0692997	0.0283937	0.0317368
YLKKGKYAKR(H2A 33-42) Y33pr	0	0.052643	0.043351	0.02338	0.041176	0.041822	0.082934	0.104563	0.056315	0.063425	0.057761	0.045999	0.084684	0.052081	0.073672	0.115616	0.043091	0.037749	0.054003	0.058134	0.059858	0.037214	0.042344	0.039322			0.031998	0.0354593	0.0812707	0.0557283	0.0701457	0.0654853	0.0573317	0.0396267			0.0280979	0.010466	0.024167	0.00888905	0.0165851	0.0434965	0.00300883	0.00257853
YLKKGKYAKR(H2A 33-42) Y39pr	0	0.087622	0.085378	0.072831	0.080975	0.090028	0.187424	0.141705	0.09845	0.099276	0.115385	0.106258	0.219573	0.129522	0.154026	0.151901	0.112005	0.103356	0.156588	0.097079	0.133934	0.163689	0.106975	0.103758			0.0576667	0.081278	0.142526	0.106973	0.167707	0.122421	0.1292	0.124807			0.0499534	0.0086025	0.0444927	0.00807827	0.0465583	0.0258944	0.0300356	0.0337109
DNKKSR(H2A 72-77) unmod	0.350788	0.415123	0.267892	0.650781	0.718146	0.674334	0.985226	0.987255	0.991675	0.836678	0.823647	0.816279	0.960861	0.96451	0.959352	0.846652	0.825991	0.855168	0.802899	0.78449	0.755397	0.860477	0.888857	0.886958			0.344601	0.681087	0.988052	0.825535	0.961574	0.842604	0.780929	0.878764			0.0738102	0.0341864	0.00329755	0.0103297	0.00265196	0.0150039	0.0239504	0.0158654
DNKKSR(H2A 72-77) K75me1	0.649212	0.584877	0.732108	0.349219	0.281854	0.325666	0.014774	0.012745	0.008325	0.163322	0.176353	0.183721	0.039139	0.03549	0.040648	0.153348	0.174009	0.144832	0.197101	0.21551	0.244603	0.139523	0.111143	0.113042			0.655399	0.318913	0.011948	0.174465	0.0384257	0.157396	0.219071	0.121236			0.0738102	0.0341864	0.00329755	0.0103297	0.00265196	0.0150039	0.0239504	0.0158654
HIQLAVR unmod(H2A 82-88)	0.542608	0.411733	0.324834	0.818246	0.666127	0.609495	0.894639	0.864948	0.905985	0.825163	0.640184	0.642556	0.779661	0.683306	0.678102	0.811379	0.598624	0.732397	0.586014	0.495788	0.605459	0.749473	0.628274	0.579986			0.426392	0.697956	0.888524	0.702634	0.71369	0.714133	0.56242	0.652578			0.109625	0.107954	0.0211909	0.10612	0.0571921	0.107547	0.0585186	0.0873182
HLQLAIR unmod(H2A 82-88)	0.457392	0.588267	0.675166	0.181754	0.333873	0.390505	0.105361	0.135052	0.094015	0.174837	0.359816	0.357444	0.220339	0.316694	0.321898	0.188621	0.401376	0.267603	0.413986	0.504212	0.394541	0.250527	0.371726	0.420014			0.573608	0.302044	0.111476	0.297366	0.28631	0.285867	0.43758	0.347422			0.109625	0.107954	0.0211909	0.10612	0.0571921	0.107547	0.0585186	0.0873182
SGKGPAQKSQAAKKTAGKTLGPR(H2B 1-23) unmod	0	0	0	0	0	0	0	0	1	0	0	0	0	0.005715	0.000354	0	0	0	0	0	0.00056	0	0	0			0	0	0.333333	0	0.002023	0	0.000186667	0			0	0	0.57735	0	0.00320226	0	0.000323316	0
SGKGPAQKSQAAKKTAGKTLGPR(H2B 1-23) K3ac	0	1	1	0	1	1	1	1	0	1	1	1	1	0.994285	0.999646	1	1	1	1	1	0.99944	1	1	1			0.666667	0.666667	0.666667	1	0.997977	1	0.999813	1			0.57735	0.57735	0.57735	0	0.00320226	0	0.000323316	0
EIQTAIR unmod(H2B 85-91)	0	0.308185	0.181057	0.427801	0.50011	0.419457	0.732695	0.777558	0.781207	0.601814	0.634817	0.639835	0.66844	0.72144	0.657434	0.869325	0.605142	0.605549	0.482302	0.575763	0.490539	0.707591	0.623334	0.588887			0.163081	0.449123	0.76382	0.625489	0.682438	0.693339	0.516201	0.639937			0.154877	0.044353	0.0270167	0.0206558	0.0342221	0.152409	0.0517461	0.0610689
EIQTAVR unmod(H2B 85-91)	0	0.691815	0.818943	0.572199	0.49989	0.580543	0.267305	0.222442	0.218793	0.398186	0.365183	0.360165	0.33156	0.27856	0.342566	0.130675	0.394858	0.394451	0.517698	0.424237	0.509461	0.292409	0.376666	0.411113			0.503586	0.550877	0.23618	0.374511	0.317562	0.306661	0.483799	0.360063			0.440726	0.044353	0.0270167	0.0206558	0.0342221	0.152409	0.0517461	0.0610689
