# Supplementary material for: Quantitative chromatin proteomics reveals a dynamic histone post-translational modification landscape that defines asexual and sexual Plasmodium falciparum parasites
Source: Sci Rep. 2017 Apr 4;7:607. doi: 10.1038/s41598-017-00687-7 (PMC5428830; doi:10.1038/s41598-017-00687-7)
Supplement: Supplementary file 3 — Supplementary File S2 [file 41598_2017_687_MOESM3_ESM.xls]

## Sheet: Sheet1
	H2A		H2A.Z		H2B		H2Bv		H3		H3.3		H3Cen		H4
	N-terminal	Ac	N-terminal	Ac	N-terminal	Ac	N-terminal	Ac	N-terminal	Ac	N-terminal	Ac	N-terminal		N-terminal	Ac
1	M		M		M		M		M		M		M		M
2	S	P	E		V		S	P	A		A		V		S	P
3	A		V		S	P	G		R	Me, Me2	R	Me, Me2, Me3	R		G
4	K	Ac, Me, Me2, Me3	P		K	Ac	K	Ac, Me, Me2, Me3	T	P	T	P	T		R	Me, Me2, Me3
5	G		G		K	Ac, Me, Me2, Me3	G		K	Ac, Me, Me2, Me3	K	Ac, Me, Me2, Me3	K		G
6	K	Ac, Me, Me2, Me3, Ubiq	K	Ac, Me2, Me3, Ubiq, Crotonyl	P		P		Q		Q		K		K	Ac, Me, Me2, Me3, Ubiq
7	T	P	V		A		A		T	P	T	P	N		G
8	G		I		K	Ac, Me, Me2, Me3	Q		A		A		I		G
9	R	Me, Me2, Me3	G		A		K	Ac, Me, Me2, Me3	R	Me, Me2, Me3	R	Me, Me2, Me3	P		K	Ac, Me, Me2, Me3, Ubiq, Crotonyl
10	K	Ac, Me, Me2, Me3, Ubiq	G		K	Ac, Me, Me2	S	P	K	Ac, Me, Me2, Me3	K	Ac, Me, Me2, Me3	N		G
11	K	Ac, Me, Me2, Me3, Ubiq, Crotonyl	K	Ac, Me3, Ubiq, Crotonyl	K	Ac, Me, Me2, Me3	Q		S	P	S	P	H		L
12	A		V		T	P	A		T	P	T	P	N		G
13	S	P	G		G		A		A		G		P		K	Ac, Me, Me2, Me3, Ubiq, Crotonyl
14	K	Ac, Me, Me2, Me3, Ubiq, Crotonyl	G		T	P	K	Ac, Me, Me2, Me3	G		G		L		G
15	G		K	Ac, Me3, Ubiq, Crotonyl	G		K	Ac, Me, Me2, Me3	K	Ac, Me, Me2, Me3	K	Ac, Me, Me2, Me3, Ubiq	N		G
16	T	P	V		P		T	P	A		A		A		A
17	S	P	G		D		A		P		P		F		K	Ac, Me, Me2, Me3
18	N		G		G		G		R	Me, Me2, Me3	R	Me, Me2, Me3	N		R	Me
19	S	P	K	Ac, Me2, Me3, Ubiq, Crotonyl	K	Ac, Me, Me2, Me3, Crotonyl	K	Ac, Me, Me2, Me3	K	Ac, Me, Me2, Me3	K	Ac, Me, Me2, Me3	R		H
20	A		V		K	Ac, Me, Me2, Me3	T	P	Q		Q		D		R	Me2
21	K	Ac, Me, Me2, Me3	L		K	Ac, Me, Me2, Me3	L		L		L		K	Me3	K	Ac, Me, Me2, Me3
22	A		G		R	Me, Me2, Me3	G		A		A		S	P	I
23	G		L		K	Ac, Me, Me2, Me3	P		S	P	S	P	F		L
24	L		G		K	Ac, Me, Me2, Me3	R	Me, Me2, Me3	K	Ac, Me, Me2, Me3	K	Ac, Me	K	Me	R	Me3
25	Q		K	Ac, Me3, Crotonyl	S	P	H		A		A		T	P	D
26	F		G		R	Me, Me2, Me3	K	Ac, Me, Me2	A		A		N		N
27	P		G		Y		R	Me2	R	Me, Me2, Me3	R	Me, Me2	K		I
28	V		K	Ac, Me, Me2, Me3, Crotonyl	D		K	Ac, Me3	K	Ac, Me, Me2, Me3	K	Ac, Me, Me3	T	P	Q
29	G		G		S	P	R	Me3	S	P	S	P	L		G
30	R	Me, Me2	K	Ac, Me, Me2, Me3, Crotonyl	Y		R	Me3	A		A		P		I
31	I		T	P	G		T	P	P		P		N		T
32	G		G		L		E		I		V		R		K	Ac
33	R		S	P	Y		S	P	S	P	S	P	T	P	P
34	Y		G		I		F		A		T	P	V		A
35	L		K	Ac, Me, Me2, Me3, Crotonyl	F		S	P	G		G		H		I
36	K	Me3	T	P	K	Ubiq	L		I		I		H		R	Me2
37	K	Ubiq	K	Ac, Me, Me2, Me3, Crotonyl	V		Y		K	Ac, Me, Me2, Me3	K	Ac, Me2, Me3	G		R	Me
38	G		K	Ac, Me, Me2, Me3, Crotonyl	L		I		K	Ac, Me3, Ubiq	K	Ac, Me, Me3	I		L
39	K	Me3, Ubiq	A		K		F		P		P		S	P	A
40	Y		P		Q		K		H		H		S	P	R	Me, Me2, Me3
41	A		L		V		V		R	Me2	R	Me	K	Ac, Me3	R	Me, Me3
42	K		S	P	H		L		Y		Y		T		G
43	R		R	Me, Me2, Me3	P		K		R	Me	R	Me	T		G
44	V		A		D		Q		P		P		N		V
45	G		S	P	T		V		G		G		I		K
46	A		R	Me, Me2, Me3	G		H		T	P	T	P	N		R
47	G		A		I		P		V		V		R		I
48	A		G		S	P	E		A		A		P		S
49	P		L		R	Me	T		L		L		S		G
50	V		Q		K	Ac, Me2, Me3	G		R		R		V		L
51	Y		F		S		V		E		E		N		I
52	L		P		M		T		I		I		R		Y
53	A		V		N		K	Me	R		R		G		E
54	A		G		I		K		R		K	Ubiq	G		E
55	V		R	Me	M		S		Y		F		I		I
56	L		V		N		M		Q		Q		N		R	Me
57	E		H		S		N		K	Ac, Me, Me2, Me3	K	Me, Me2, Ubiq	E		G
58	Y		R	Me, Me2, Me3	F		I		S	P	S	P	V		V
59	L		M		L		M		T	P	T	P	A		L
60	C		L		V		N		D		D		Q		K	Ac
61	A		K	Ac	D		S		L		L		K		V
62	E		S		T		F		L		L		N		F
63	I		R	Me, Me2, Me3	F		I		I		I		L		L
64	L		I		E		N		R	Me2	R		H		E
65	E		S		K	Ac, Me, Me2	D		K		K	Me	R		N
66	L		S		I		I		L		L		T	P	V
67	A		D		A		F		P		P		N		I
68	G		G		T	P	D		F		F		I		K
69	N		R	Me, Me2	E		R		Q		Q		R		D
70	A		V		A		L		R		R		K		S
71	A		G		S	P	V		L		L		P		I
72	R		S		R	Me	T	P	V		V		H		M
73	D		T		L		E		R		R		R		Y
74	N		A		C		A		E		E		Y		T
75	K		A		K	Ac, Me, Me2	T	P	I		I		R		E
76	K	Ac, Me	V		Y		R		A		A		P		H
77	S		Y		T	P	L		Q		Q		G		A
78	R	Me, Me3	A		R		I		D		E		V		K
79	I		A		R	Me2	R	Me	Y		Y		L		R
80	T	P	A		D		Y		K	Ac, Me, Me2, Me3	K	Ac, Me, Me2, Me3	A		K	Me
81	P		I		T	P	N		T		T		L		T	P
82	R	Me2, Me3	L		L		K	Ac, Me, Me2, Me3	D		D		K		V
83	H		E		S		K	Me2	L		L		E		T	P
84	I		Y		S	P	R	Me, Me2, Me3	R		R		I		A
85	Q		L		R	Me2	T	P	F		F		R		M
86	L		T		E		L		Q		Q		A		D
87	A		A		I		S	P	S		S		Y		I
88	V		E		Q		S	P	S		Q		Q		V
89	R	Me	V		T		R		A		A		A		Y
90	N		L		A		E		V		V		S		S	P
91	D		E		I		I		M		L		T		L
92	E		L		R		Q		A		A		Q		K	Ac, Me
93	E		A		L		T	P	L		L		L		R
94	L		G		V		A		Q		Q		L		Q
95	N		N		L		V		E		E		I		G
96	K		A		P		R	Me, Me2	A		A		P		R	Me3
97	F		T		G		L		A		A		K		T
98	L		K	Ac, Ubiq	E		L		E		E		I		L
99	A		D		L		L		A		A		P		Y
100	G		L		A		P		Y		Y		F		G
101	V		K	Ac	K	Ac, Me, Me2	G		L		L		V		F
102	T		V		H		E		V		V		R		G
103	F		K	Ac, Me, Me2	A		L		G		G		V		G
104	A		R	Me	V		S		L		L		V
105	S		I		S	P	K	Ac, Me, Me3, Ubiq	F		F		K
106	G		T	P	E		H		E		E		E
107	G		P		G		A		D		D		I
108	V		R	Me, Me2	T	P	V		T		T		T
109	L		H		K	Ac, Me2, Ubiq	S	P	N		N		R
110	P		L		A		E		L		L		L
111	N		Q		V		G		C		C		F
112	I		L		T	P	T	P	A		A		E
113	H		A		K	Ac, Me, Me2, Ubiq	K	Ac	I		I		L
114	N		I		F		A		H		H		P
115	V		R		T	P	V		A		A		D
116	L		G		S	P	T	P	K		K		E
117	L		D		K	Ac, Me, Me2, Me3	K		R		R		Q
118	P		E				Y		V		V		F
119	K		E				T		T		T	P	R
120	K	Ubiq	L				T	P	I		I		Y
121	S		D				S		M		M		T
122	Q		T				A		P		P		P
123	L		L				A		K	Ac, Crotonyl	K	Crotonyl	E
124	K		I						D		D		A
125	A		K	Me2					I		I		L
126	G		A						Q		Q		L
127	T		T						L		L		A
128	A		I						A		A		L
129	N		A						R		R		Q
130	Q		G						R	Me	R	Me	T
131	D		G						I		I		A
132	Y		G						R	Me	R	Me	S
133			V						G		G		E
134			I						E		E		A
135			P						R	Me2, Me3	R	Me2, Me3	Y
136			H						S	P	S	P	L
137			I										V
138			H										S
139			K										L
140			A										F
141			L										E
142			M										D
143			N										A
144			K	Me2									Y
145			V										L
146			P										C
147			L										S
148			P										L
149			P										H
150			T										A
151			A										N
152			Q										R
153			K										V
154			K	Ac, Me									T
155			P										L
156			K										M
157			K	Me2									P
158			N										K
159													D
160													I
161													H
162													L
163													A
164													R
165													R
166													I
167													R
168													G
169													R
170													D
