# Supplementary material for: Quantitative chromatin proteomics reveals a dynamic histone post-translational modification landscape that defines asexual and sexual Plasmodium falciparum parasites
Source: Sci Rep. 2017 Apr 4;7:607. doi: 10.1038/s41598-017-00687-7 (PMC5428830; doi:10.1038/s41598-017-00687-7)
Supplement: Supplementary file 4 — Supplementary File S3 [file 41598_2017_687_MOESM4_ESM.xls]

## Sheet: Single marks n=3
Deconvoluted marks	R (repeat 1)	R (repeat 2)	R (repeat 3)	T (repeat 1)	T (repeat 2)	T (repeat 3)	S (repeat 1)	S (repeat 2)	S (repeat 3)	I (repeat 1)	I (repeat 2)	I (repeat 3)	II (repeat 1)	II (repeat 2)	II (repeat 3)	III (repeat 1)	III (repeat 2)	III (repeat 3)	IV (repeat 1)	IV (repeat 2)	IV (repeat 3)	V (repeat 1)	V (repeat 2)	V (repeat 3)		Average	R	T	S	I	II	III	IV	V		Stdev	R	T	S	I	II	III	IV	V
H3K4me1	0	0.198051	0.129158	0.083026	0.076448	0.058364	0.196197	0.311048	0.217632	0.30712	0.304577	0.21991	0.31657	0.296999	0.217235	0.331023	0.328567	0.322336	0.375726	0.384276	0.849843	0.380601	0.330091	0.230285			0.10907	0.0726127	0.241626	0.277202	0.276935	0.327309	0.536615	0.313659			0.100542	0.0127705	0.0610693	0.0496329	0.0526193	0.00447812	0.271297	0.0764934
H3K4me2	0	0	0	0	0	0	0.102301	0.042398	0.083062	0	0	0.098678	0	0	0.088337	0	0	0	0	0	0	0	0	0.08894			0	0	0.0759203	0.0328927	0.0294457	0	0	0.0296467			0	0	0.0305834	0.0569718	0.0510014	0	0	0.0513495
H3K4me3	0	0	0	0	0	0	0.152237	0.072324	0.114863	0	0	0.215291	0	0	0.157484	0	0	0	0	0	0	0	0	0.188218			0	0	0.113141	0.0717637	0.0524947	0	0	0.0627393			0	0	0.0399843	0.124298	0.0909234	0	0	0.108668
H3K4ac	0	0	0	0	0	0	0	0	3.2e-05	0	0	0	0	0	9e-06	0	0	0	0	0	0	0	0	0			0	0	1.06667e-05	0	3e-06	0	0	0			0	0	1.84752e-05	0	5.19615e-06	0	0	0
H3K9me1	0.627154	0.074498	0.220341	0.063437	0.120347	0.118072	0.053432	0.390278	0.356696	0.044482	0.052937	0.053652	0.070738	0.062168	0.049024	0.03945	0.04963	0.040145	0.058667	0.049445	0.064613	0.038823	0.03472	0.040733			0.307331	0.100619	0.266802	0.050357	0.0606433	0.043075	0.057575	0.038092			0.286413	0.0322204	0.185545	0.00510044	0.010937	0.00568742	0.00764274	0.00307243
H3K9me2	0.112162	0.311004	0.262519	0.262218	0.359647	0.3584	0.142349	0.129486	0.161285	0.140608	0.175678	0.175995	0.126399	0.142743	0.153539	0.176525	0.168025	0.169677	0.143704	0.12197	0.081863	0.163139	0.147669	0.163501			0.228562	0.326755	0.144373	0.164094	0.140894	0.171409	0.115846	0.158103			0.103679	0.0558942	0.0159959	0.0203398	0.0136642	0.00450692	0.0313721	0.00903792
H3K9me3	0	0.265685	0.176314	0	0.16691	0.172256	0.150547	0.137099	0.163175	0.169206	0.205766	0.208518	0.143561	0.160036	0.165853	0.215531	0.210828	0.217376	0.171547	0.128959	0.054897	0.212276	0.196469	0.21573			0.147333	0.113055	0.150274	0.194497	0.156483	0.214578	0.118468	0.208158			0.135193	0.0979453	0.0130401	0.0219455	0.0115628	0.00337635	0.0590284	0.0102695
H3K9ac	0.088572	0.107542	0.166179	0.430829	0.223522	0.215081	0.126405	0.024282	0.073487	0.156126	0.210708	0.201376	0.12189	0.282171	0.205806	0.050867	0.135077	0.106539	0.102017	0.172652	0.130538	0.120903	0.196814	0.141786			0.120764	0.289811	0.0747247	0.189403	0.203289	0.0974943	0.135069	0.153168			0.0404578	0.122198	0.0510727	0.0291943	0.0801701	0.0428274	0.0355348	0.0392145
H3K14ac	0.652106	0.620034	0.816911	0.402759	0.866288	0.897563	0.424292	0.676693	0.70184	0.454615	0.323736	0.354832	0.406544	0.349868	0.40921	0.407314	0.410642	0.411994	0.450073	0.427711	0.39796	0.380078	0.310876	0.301865			0.69635	0.722203	0.600942	0.377728	0.388541	0.409983	0.425248	0.33094			0.105633	0.277089	0.153499	0.0683775	0.033518	0.00240852	0.0261437	0.0427929
H3.3K9me1	0.496026	0.303485	0.25643	0.153659	0.127828	0.141334	0.418192	0.741367	0.727658	0.368851	0.615402	0.337958	0.440136	0.3239	0.38672	0.442129	0.350488	0.609308	0.432663	0.392425	0.490467	0.414199	0.426157	0.422927			0.35198	0.14094	0.629072	0.440737	0.383585	0.467308	0.438518	0.421094			0.126946	0.01292	0.182756	0.152051	0.0581814	0.131234	0.0492826	0.00618607
H3.3K9me2	0.236822	0.297633	0.368393	0.409029	0.436194	0.440933	0.006703	0.007671	0.015254	0.094718	0.12026	0.136097	0.003759	0.007106	0.009282	0.007358	0.126357	0.117105	0.018335	0.097889	0.006204	0.096417	0.088888	0.091325			0.300949	0.428719	0.009876	0.117025	0.00671567	0.0836067	0.0408093	0.09221			0.0658482	0.0172156	0.00468257	0.0208783	0.00278211	0.0661951	0.0498032	0.00384173
H3.3K9me3	0.107157	0.176576	0.201471	0.16546	0.168313	0.168254	0.115014	0.094875	0.137291	0.092298	0.118733	0.127158	0.106872	0.179608	0.115093	0.002058	0.12671	0.112166	0.10151	0.076391	0.058429	0.093152	0.090953	0.092913			0.161735	0.167342	0.115727	0.11273	0.133858	0.0803113	0.0787767	0.0923393			0.0488772	0.00163042	0.021217	0.0181889	0.0398336	0.0681584	0.0216394	0.00120653
H3.3K9ac	0.009744	0.026496	0.013087	0.007054	0.027196	0.030133	0.061607	0.005318	0.015122	0.072479	0.066254	0.020888	0.058961	0.071811	0.070734	0.103412	0.018295	0.079811	0.051744	0.056404	0.042803	0.068806	0.058547	0.032794			0.0164423	0.021461	0.027349	0.053207	0.0671687	0.0671727	0.050317	0.0533823			0.00886572	0.012563	0.0300705	0.0281616	0.00712842	0.0439434	0.00691188	0.0185532
H3.3K14ac	0.102975	0.35561	0.27604	0.372611	0.35264	0.362887	0.074565	0.477067	0.405172	0.092546	0.311661	0.070382	0.073165	0.172702	0.124989	0.071057	0.050843	0.283343	0.083167	0.090534	0.081834	0.070574	0.042233	0.049533			0.244875	0.362713	0.318935	0.158196	0.123619	0.135081	0.0851783	0.0541133			0.129169	0.00998664	0.214662	0.133366	0.0497826	0.128796	0.00468579	0.0147152
H3K18me1	0.04982	0.005564	0.011986	0.499173	0.353285	0.245676	0.008671	0.015134	0.016852	0.001975	0.003339	0.002601	0.004737	0.006231	0.006545	0.002361	0.003439	0.002743	0.007814	0.006253	0.010137	0.005104	0.004701	0.00458			0.0224567	0.366045	0.0135523	0.00263833	0.00583767	0.00284767	0.008068	0.004795			0.0239139	0.127229	0.00431375	0.000682766	0.000966048	0.000546569	0.00195442	0.000274356
H3K23me1	0.030408	0.033731	0.763286	0.241391	0.392678	0.450025	0.002042	0.00323	0.019198	0.000705	0.001082	0.000971	0.001904	0.003339	0.002996	0.002361	0.000999	0.001193	0.002288	0.004077	0.016601	0.001701	0.001915	0.002879			0.275808	0.361365	0.00815667	0.000919333	0.00274633	0.00151767	0.00765533	0.002165			0.422171	0.107784	0.00958051	0.000193738	0.000749371	0.000736761	0.00779864	0.000627532
H3K18ac	0	0.033684	0.004274	0.002575	0.010974	0.010471	0.02177	0.026022	0.025262	0.027465	0.057086	0.059071	0.030207	0.033598	0.070127	0.026582	0.059151	0.054564	0.0365	0.056551	0.039911	0.044	0.073237	0.096901			0.0126527	0.00800667	0.0243513	0.047874	0.044644	0.0467657	0.0443207	0.0713793			0.0183386	0.00471068	0.00226757	0.0177026	0.022134	0.0176294	0.0107282	0.0264994
H3K23ac	0	0.050391	0.01256	0.000949	0.003962	0.003792	0.045453	0.064599	0.059841	0.077225	0.057813	0.066043	0.06882	0.06028	0.062268	0.060538	0.065525	0.053712	0.076131	0.062469	0.067596	0.092744	0.087493	0.052051			0.0209837	0.002901	0.056631	0.067027	0.0637893	0.059925	0.068732	0.0774293			0.0262304	0.00169262	0.00996847	0.00974334	0.00446864	0.00593031	0.00690148	0.0221345
H3K27me1	0	0.065078	0	0	0.046858	0	0.00464	0.000343	0.00127	0	0	0.004505	0.013651	0.00184	0.001891	0	0.037386	0.028005	0.049511	0.004493	0.001495	0	0.057103	0.067908			0.0216927	0.0156193	0.00208433	0.00150167	0.005794	0.021797	0.0184997	0.0416703			0.0375728	0.0270535	0.00226128	0.00260096	0.00680441	0.0194508	0.0268984	0.0364897
H3K27me2	0	0	0	0	0	0	0	0	2.7e-05	0	0	0	0	0.001377	0.000161	0	0	0	0	0	0	0	0	0			0	0	9e-06	0	0.000512667	0	0	0			0	0	1.55885e-05	0	0.000752851	0	0	0
H3K27me3	0	0	0	0	0	0	0	3.7e-05	0	0	0	0	0	0.003522	0	0	0	0	0	0	0	0	0	0			0	0	1.23333e-05	0	0.001174	0	0	0			0	0	2.1362e-05	0	0.00203343	0	0	0
H3K36me1	0	0.065078	0	0	0.029048	0	0.00464	0.000282	0.004822	0	0	0.004294	0.013651	0.006508	0.001724	0	0.037386	0.028005	0.049511	0.001882	0.001191	0	0.057103	0.067908			0.0216927	0.00968267	0.003248	0.00143133	0.00729433	0.021797	0.017528	0.0416703			0.0375728	0.0167709	0.00257024	0.00247914	0.00600226	0.0194508	0.0277002	0.0364897
H3K36me2	0	0	0	0	0	0	0	3.7e-05	0	0	0	0	0	0.000137	0	0	0	0	0	0	0	0	0	0			0	0	1.23333e-05	0	4.56667e-05	0	0	0			0	0	2.1362e-05	0	7.9097e-05	0	0	0
H3K36me3	0	0	0	0	0	0	0	0	0	0	0	0	0	0.003726	0	0	0	0	0	0	0	0	0	0			0	0	0	0	0.001242	0	0	0			0	0	0	0	0.00215121	0	0	0
H3K27ac	0	0.007028	0.134901	0	0	0	0.065406	0.089936	0.071593	0	0.067977	0.091449	0.037256	0.050486	0.055445	0	0.052101	0.016014	0.021283	0.037722	0.02596	0	0.04135	0.028309			0.0473097	0	0.075645	0.053142	0.047729	0.022705	0.0283217	0.0232197			0.0759377	0	0.0127571	0.0474951	0.0094027	0.0266872	0.00847014	0.0211396
H3K56me1	0	0.27042	0.499888	0	0.023512	0.098091	0.00403	0.009441	0.00405	0	0.035696	0.043863	0.014662	0.016797	0.014544	0	0.028374	0.040655	0.030536	0.040996	0.035262	0	0.012373	0.018138			0.256769	0.0405343	0.00584033	0.0265197	0.0153343	0.0230097	0.035598	0.0101703			0.250223	0.0512131	0.00311828	0.0233269	0.00126808	0.0208516	0.00523809	0.00926745
H3K56me2	0	0	0.01405	0	0	0	0	0.001932	0	0	0	0	0	0	0.000952	0	0	0	0	0.002148	0	0	0	0			0.00468333	0	0.000644	0	0.000317333	0	0.000716	0			0.00811177	0	0.00111544	0	0.000549637	0	0.00124015	0
H3K56me3	0	0	0	0	0	0.001097	0	0.004794	0.004945	0	0	0	0	0.004317	0.001657	0	0	0	0.00834	0	0.000685	0	0	0.001206			0	0.000365667	0.00324633	0	0.00199133	0	0.00300833	0.000402			0	0.000633353	0.00281242	0	0.00217783	0	0.00463004	0.000696284
H3K56ac	0	0.347248	0	0.671833	0.713151	0.005077	0.18666	5.1e-05	0	0.289031	0.276523	0.314132	0.334073	0	0	0.463191	0.323937	0.449021	0	0	0	0.400256	0.44114	0			0.115749	0.463354	0.062237	0.293229	0.111358	0.41205	0	0.280465			0.200484	0.397417	0.107753	0.0191527	0.192877	0.076636	0	0.243749
H3K79me1	0	0.199812	0.216283	0	0.255731	0.226488	0.211873	0.230246	0.255325	0.159959	0.253263	0.221857	0.218706	0.247738	0.217433	0	0.265201	0.280935	0.241673	0.283548	0.260214	0.250762	0.280326	0.258202			0.138698	0.16074	0.232481	0.211693	0.227959	0.182045	0.261812	0.263097			0.120398	0.13997	0.0218121	0.0474751	0.0171409	0.157852	0.0209832	0.0153778
H3K79me2	1	0	0.012292	1	0	0	0	0	0.000977	0	0	0	0	0	0.004762	1	0	0	0	0	0	0	0.002339	0			0.337431	0.333333	0.000325667	0	0.00158733	0.333333	0	0.000779667			0.573835	0.57735	0.000564071	0	0.00274934	0.57735	0	0.00135042
H3K79me3	0	0	0	0	0	0	0	1.3e-05	0.00033	0	0	0	0	0.000124	0.000801	0	0	0	0	0.000562	0.000953	0	0	0			0	0	0.000114333	0	0.000308333	0	0.000505	0			0	0	0.000186886	0	0.000431143	0	0.00047905	0
H3K79ac	0	0.007647	0.011625	0	0	0.010835	0.001195	0.001628	0.002215	0	0	0.005575	0.011925	0.00379	0.004595	0	0	0	0.017315	0.012354	0.0128	0	0.008167	0.008283			0.006424	0.00361167	0.00167933	0.00185833	0.00677	0	0.0141563	0.00548333			0.00590821	0.00625559	0.000511934	0.00321873	0.00448247	0	0.00274456	0.00474906
H3.3K79me1	0	0.006847	0.004398	0	0	0	0.004762	0.00038	0.000462	0	0	0	0.016106	0.002026	0.006961	0	0	0	0	0.002397	0.009442	0	0	0.004518			0.00374833	0	0.001868	0	0.00836433	0	0.00394633	0.001506			0.00346942	0	0.00250661	0	0.00714413	0	0.00490797	0.00260847
H3.3K79me2	0	0	0	0	0	0	0	0.000104	0.000328	0	0	0	0	0.000124	0.000799	0	0	0	0	0.000488	0.00245	0	0	0.000964			0	0	0.000144	0	0.000307667	0	0.000979333	0.000321333			0	0	0.000167619	0	0.00043	0	0.0012968	0.000556566
H3.3K79me3	0	0.060497	0.128096	0	0	0	0.00691	0.004947	0.006365	0	0	0	0	0.006102	0.005176	0	0	0	0	0.010393	0.003442	0	0.001605	0			0.0628643	0	0.006074	0	0.00375933	0	0.00461167	0.000535			0.0640808	0	0.00101334	0	0.00328844	0	0.00529431	0.000926647
H3.3K79ac	0	0.744864	0.675281	0	0.744269	0.771032	0.778678	0.765197	0.738451	0.840041	0.746737	0.776899	0.766114	0.745089	0.770242	0	0.734799	0.719065	0.754069	0.703277	0.72487	0.749238	0.715547	0.735587			0.473382	0.5051	0.760775	0.787892	0.760482	0.484621	0.727405	0.733457			0.411434	0.437634	0.0204748	0.0476135	0.0134893	0.419768	0.0254907	0.0169462
H3K122ac	0	0.013063	0.023688	0	0.001367	0.000591	0.002001	0.081684	0.063556	0	0.001145	0.001421	0	0.00152	0.002338	0	0	0.007652	0.00685	0.001389	0.000679	0.015791	0.001147	0.000845			0.0122503	0.000652667	0.0490803	0.000855333	0.001286	0.00255067	0.00297267	0.00592767			0.0118649	0.000685583	0.0417673	0.000753485	0.00118643	0.00441788	0.00337658	0.00854323
H4K5ac	0.162144	0.099833	0.07688	0.091619	0.159683	0.077703	0.176273	0.134227	0.147014	0.330668	0.159043	0.156397	0.364767	0.165022	0.13509	0.323544	0.183149	0.209485	0.269727	0.146166	0.195984	0.264326	0.107581	0.170006			0.112952	0.109668	0.152505	0.215369	0.221626	0.238726	0.203959	0.180638			0.04412	0.0438693	0.0215541	0.0998603	0.124864	0.0746255	0.0621653	0.0789115
H4K8ac	0.046997	0.104327	0.097027	0.031489	0.046969	0.041851	0.092539	0.076658	0.086767	0.110652	0.171725	0.131147	0.116315	0.142565	0.079228	0.084175	0.22149	0.202777	0.098557	0.119902	0.130265	0.070478	0.271765	0.119359			0.0827837	0.040103	0.0853213	0.137841	0.112703	0.169481	0.116241	0.153867			0.0312064	0.00788665	0.00803859	0.031082	0.0318226	0.074467	0.0161679	0.104987
H4K12ac	0.086897	0.086835	0.095115	0.033093	0.05378	0.036809	0.15683	0.253509	0.245312	0.207936	0.173249	0.184751	0.232649	0.254325	0.256719	0.196711	0.238705	0.205278	0.197615	0.197461	0.257509	0.175469	0.173931	0.149073			0.0896157	0.0412273	0.21855	0.188645	0.247898	0.213565	0.217528	0.166158			0.00476266	0.0110286	0.0536083	0.0176684	0.0132599	0.0221895	0.0346244	0.0148157
H4K16ac	0.079919	0.203018	0.273066	0.107165	0.149545	0.184107	0.431145	0.45591	0.415934	0.090529	0.254245	0.303976	0.09758	0.30055	0.412758	0.061247	0.183462	0.220435	0.101202	0.259122	0.251534	0.053938	0.143572	0.220971			0.185334	0.146939	0.43433	0.21625	0.270296	0.155048	0.203953	0.139494			0.0977802	0.0385371	0.0201774	0.111681	0.159752	0.083311	0.0890655	0.0835912
H4K20me1	0.989455	0.132817	0.164758	0.003804	0.165075	0.194014	0.079445	0.058435	0.050174	0.374979	0.294602	0.311404	0.083783	0.057957	0.059035	0.110061	0.24612	0.288285	0.322231	0.039404	0.076158	0.410861	0.295315	0.027756			0.42901	0.120964	0.0626847	0.326995	0.066925	0.214822	0.145931	0.244644			0.485622	0.10249	0.0150911	0.042396	0.0146094	0.093143	0.153782	0.196515
H4K20me2	0	0	0	0	0	0	0.147393	0.104468	0.1231	0	0	0	0.084086	0.093904	0.103891	0	0	0	0	0.056609	0.055907	0	0	0.051566			0	0	0.124987	0	0.0939603	0	0.0375053	0.0171887			0	0	0.0215246	0	0.00990262	0	0.0324825	0.0297716
H4K20me3	0	0	0	0	0	0	0.589141	0.68672	0.706961	0	0	0	0.655309	0.739945	0.718564	0	0	0	0	0.825756	0.716549	0	0	0.858815			0	0	0.660941	0	0.704606	0	0.514102	0.286272			0	0	0.0629986	0	0.0440106	0	0.448561	0.495837
H4K20ac	0	0.028589	0.043519	0	0.012611	0.016808	0.000111	0.000706	0.00062	0	0.004692	0.004516	0.001385	0.000382	0.00047	0	0.038508	0.027548	0	0	0.001082	0	0.035336	0			0.024036	0.00980633	0.000479	0.00306933	0.000745667	0.0220187	0.000360667	0.0117787			0.0221139	0.00874796	0.000321585	0.00265958	0.000555424	0.0198405	0.000624693	0.0204012

## Sheet: Single marks (z-score)
PTMs	R	T	S	I	II	III	IV	V
H3K4me1	-1.1254	-1.38133	-0.19483	0.0549252	0.0530461	0.406682	1.87605	0.310858
H3K4me2	-0.780037	-0.780037	2.04158	0.442437	0.314328	-0.780037	-0.780037	0.321798
H3K4me3	-0.858051	-0.858051	1.72958	0.783239	0.342542	-0.858051	-0.858051	0.576846
H3K4ac	-0.453275	-0.453275	2.37693	-0.453275	0.34272	-0.453275	-0.453275	-0.453275
H3K9me1	1.77444	-0.138268	1.39943	-0.60334	-0.50816	-0.67072	-0.536552	-0.716828
H3K9me2	0.704062	2.16545	-0.548891	-0.255398	-0.600678	-0.146526	-0.97346	-0.344556
H3K9me3	-0.398546	-1.27862	-0.323044	0.812375	-0.163612	1.32797	-1.13966	1.16314
H3K9ac	-0.542281	1.92191	-1.2134	0.458272	0.660684	-0.881489	-0.333761	-0.0699364
H3K14ac	1.30827	1.47541	0.691441	-0.751659	-0.681752	-0.543123	-0.444436	-1.05415
H3.3K9me1	-0.420176	-1.97112	1.61618	0.232101	-0.187909	0.427375	0.215796	0.087746
H3.3K9me2	1.09913	1.94533	-0.828606	-0.118972	-0.849537	-0.340297	-0.623739	-0.283319
H3.3K9me3	1.27832	1.44167	-0.0619206	-0.149225	0.466245	-1.09359	-1.13829	-0.743206
H3.3K9ac	-1.39888	-1.14922	-0.85631	0.430033	1.12458	1.12478	0.286266	0.438755
H3.3K14ac	0.533491	1.58941	1.19712	-0.243217	-0.55306	-0.450348	-0.897515	-1.17588
H3K18me1	-0.243567	2.47148	-0.31393	-0.400172	-0.374891	-0.398518	-0.357267	-0.38313
H3K23me1	1.3103	1.89035	-0.504311	-0.553378	-0.540992	-0.549322	-0.50771	-0.544933
H3K18ac	-1.18088	-1.40169	-0.624883	0.493078	0.339566	0.440403	0.324199	1.61022
H3K23ac	-1.19771	-1.89202	0.171005	0.570171	0.445858	0.297482	0.635637	0.969581
H3K27me1	0.42164	-0.0347998	-1.05202	-1.09581	-0.77322	0.429481	0.181671	1.92306
H3K27me2	-0.36061	-0.36061	-0.310839	-0.36061	2.4745	-0.36061	-0.36061	-0.36061
H3K27me3	-0.357785	-0.357785	-0.328028	-0.357785	2.47474	-0.357785	-0.357785	-0.357785
H3K36me1	0.466547	-0.444603	-0.932775	-1.0706	-0.625796	0.474462	0.150591	1.98217
H3K36me2	-0.44999	-0.44999	0.31551	-0.44999	2.38443	-0.44999	-0.44999	-0.44999
H3K36me3	-0.353553	-0.353553	-0.353553	-0.353553	2.47487	-0.353553	-0.353553	-0.353553
H3K27ac	0.430612	-1.59633	1.64462	0.680494	0.448578	-0.623554	-0.382912	-0.601503
H3K56me1	2.44966	-0.133657	-0.54814	-0.301088	-0.434717	-0.343021	-0.192631	-0.49641
H3K56me2	2.43121	-0.497143	-0.0944681	-0.497143	-0.298723	-0.497143	-0.0494486	-0.497143
H3K56me3	-0.805564	-0.544123	1.51547	-0.805564	0.618182	-0.805564	1.34531	-0.518146
H3K56ac	-0.599279	1.45193	-0.915054	0.448023	-0.625194	1.14918	-1.28231	0.372707
H3K79me1	-1.55582	-1.07362	0.495852	0.0410709	0.396918	-0.607524	1.13751	1.16562
H3K79me2	1.22337	1.19968	-0.725777	-0.72766	-0.718482	1.19968	-0.72766	-0.723152
H3K79me3	-0.60684	-0.60684	-0.00850404	-0.60684	1.00675	-0.60684	2.03596	-0.60684
H3K79ac	0.322297	-0.313276	-0.749973	-0.70952	0.400491	-1.12949	2.06976	0.109711
H3.3K79me1	0.457755	-0.842887	-0.194706	-0.842887	2.05947	-0.842887	0.526459	-0.320317
H3.3K79me2	-0.650414	-0.650414	-0.222826	-0.650414	0.26316	-0.650414	2.25758	0.303741
H3.3K79me3	2.45948	-0.450411	-0.169255	-0.450411	-0.276398	-0.450411	-0.236944	-0.425647
H3.3K79ac	-1.29752	-1.06984	0.765457	0.960108	0.763349	-1.21684	0.525919	0.569362
H3K122ac	0.170235	-0.534035	2.40674	-0.521728	-0.495576	-0.418779	-0.393153	-0.21371
H4K5ac	-1.34102	-1.40727	-0.543156	0.724971	0.85119	1.19613	0.494798	0.0243522
H4K8ac	-0.698954	-1.70989	-0.638846	0.605149	0.00971131	1.35456	0.0935286	0.984743
H4K12ac	-1.16259	-1.83808	0.637284	0.219821	1.04696	0.567686	0.623017	-0.0940977
H4K16ac	-0.346329	-0.741838	2.21856	-0.0278684	0.528857	-0.658308	-0.154543	-0.818532
H4K20me1	1.76355	-0.624242	-1.07599	0.972787	-1.04312	0.103288	-0.430715	0.33445
H4K20me2	-0.698367	-0.698367	1.85349	-0.698367	1.22002	-0.698367	0.0673795	-0.347426
H4K20me3	-0.860367	-0.860367	1.23999	-0.860367	1.37875	-0.860367	0.773363	0.0493571
H4K20ac	1.55121	0.0795853	-0.885039	-0.617149	-0.857461	1.34257	-0.897277	0.283562
