# Supplementary material for: Quantitative chromatin proteomics reveals a dynamic histone post-translational modification landscape that defines asexual and sexual Plasmodium falciparum parasites
Source: Sci Rep. 2017 Apr 4;7:607. doi: 10.1038/s41598-017-00687-7 (PMC5428830; doi:10.1038/s41598-017-00687-7)
Supplement: Supplementary file 5 — Supplementary File S4 [file 41598_2017_687_MOESM5_ESM.xls]

## Sheet: Co-existing PTMs on peptides
Peptides	R	T	S	I	II	III	IV	V	Stdev	R	T	S	I	II	III	IV	V
KSTAGKAPR(H3 9-17) K9me1K14ac	0.267431	0.0766983	0.210369	0.0295947	0.0294473	0.021019	0.0318507	0.015956		0.231253	0.0323221	0.160888	0.000758373	0.00508711	0.00520316	0.00487438	0.00203276
KSTAGKAPR(H3 9-17) K9me2K14ac	0.162858	0.259385	0.0609803	0.0812903	0.057967	0.085244	0.0588173	0.0619723		0.141321	0.16752	0.00555297	0.0116477	0.0120614	0.00519382	0.0240161	0.00183238
KSTAGKAPR(H3 9-17) K9me3K14ac	0.106927	0.108461	0.0567887	0.0843863	0.0545433	0.0878713	0.0404047	0.0651787		0.0936216	0.0940925	0.00590587	0.0125317	0.00666091	0.00604453	0.0350348	0.000757027
KSTAGKAPR(H3 9-17) K9acK14ac	0.0877423	0.160777	0.047799	0.0622227	0.0989837	0.0321107	0.0782187	0.0565127		0.0293167	0.0125597	0.038995	0.0288212	0.0200531	0.0294703	0.0122323	0.0248191
KSTGGKAPR(H33 9-17) K9me1K14ac	0.066215	0.0665913	0.213563	0.091658	0	0.074376	0	0		0.0739399	0.00850385	0.18662	0.158756	0	0.128823	0	0
KSTGGKAPR(H33 9-17) K9me2K14ac	0.107472	0.159208	0.00637167	0.0159283	0.005844	0.010048	0.0142483	0.008315		0.0441423	0.0134487	0.00173518	0.0048482	0.00190448	0.00463075	0.0069669	0.00119206
KSTGGKAPR(H33 9-17) K9me3K14ac	0.037969	0.042244	0.00253533	0.00788567	0.0249013	0.00519233	0.00532167	0.004107		0.0338086	0.000555043	0.000887425	0.00230672	0.0387902	0.00273166	0.00461	4.85077e-05
KSTGGKAPR(H33 9-17) K9acK14ac	0.00191933	0	0.008043	0.005088	0.0150243	0.00739867	0.0100817	0.00944267		0.00332438	0	0.00696775	0.00881267	0.00267326	0.0128149	0.00113087	0.00829843
KQLASKAAR(H3 18-26) K18me1K23me1	0.000821	0.00110667	0.000104333	0	3.13333e-05	0.000787	6.56667e-05	0		0.00142201	0.0012139	0.000112784	0	4.6694e-05	0.00136312	0.000113738	0
KQLASKAAR(H3 18-26) K18acK23ac	0.002669	0.000605667	0.00267033	0.008621	0.007362	0.0102473	0.00912067	0.0224323		0.00391796	0.000557366	0.000893259	0.00197009	0.00192375	0.00301484	0.00117373	0.00368072
KSAPISAGIKKPHR(H3 27-40) K27me2K36me1	0	0	0	0	0.000402	0	0	0		0	0	0	0	0.000696284	0	0	0
KSAPISAGIKKPHR(H3 27-40) K27me1K36me2	0	0	0	0	0	0	0	0		0	0	0	0	0	0	0	0
KSAPISAGIKKPHR(H3 27-40) K27me1K36me1	0.0216927	0	0.00160067	0.001317	0.00568967	0.021797	0.0165037	0.0416703		0.0375728	0	0.00263251	0.00228111	0.00689596	0.0194508	0.0285852	0.0364897
KSAPISAGIKKPHR(H3 27-40) K27me3K36me1	0	0	0	0	0.001154	0	0	0		0	0	0	0	0.00199879	0	0	0
KSAPISAGIKKPHR(H3 27-40) K27me1K36me3	0	0	0	0	0	0	0	0		0	0	0	0	0	0	0	0
KSAPISAGIKKPHR(H3 27-40) K27me2K36me2	0	0	0	0	0	0	0	0		0	0	0	0	0	0	0	0
KSAPISAGIKKPHR(H3 27-40) K27me3K36me2	0	0	1.23333e-05	0	0	0	0	0		0	0	2.1362e-05	0	0	0	0	0
KSAPISAGIKKPHR(H3 27-40) K27me2K36me3	0	0	0	0	0	0	0	0		0	0	0	0	0	0	0	0
KSAPISAGIKKPHR(H3 27-40) K27me3K36me3	0	0	0	0	0	0	0	0		0	0	0	0	0	0	0	0
KSAPVSTGIKKPHR(H33 27-40) K27me2K36me1	0	0	0	0	0	0	0	0		0	0	0	0	0	0	0	0
KSAPVSTGIKKPHR(H33 27-40) K27me1K36me2	0	0	0	0	0	0	0	0		0	0	0	0	0	0	0	0
KSAPVSTGIKKPHR(H33 27-40) K27me1K36me1	0	0.010314	0.000306	0.00381667	0.000273667	0.0174387	0.000659333	0.01725		0	0.0178644	0.000309044	0.00661066	0.000474005	0.0185382	0.001142	0.0298779
KSAPVSTGIKKPHR(H33 27-40) K27me3K36me1	0	0	0.000675333	0	0	0	0	0		0	0	0.00116971	0	0	0	0	0
KSAPVSTGIKKPHR(H33 27-40) K27me1K36me3	0	0	0	0	0	0	0	0		0	0	0	0	0	0	0	0
KSAPVSTGIKKPHR(H33 27-40) K27me2K36me2	0	0	0.000374333	0.00282467	0	0	0	0		0	0	0.000648364	0.00489247	0	0	0	0
KSAPVSTGIKKPHR(H33 27-40) K27me3K36me2	0	0	0	0	0	0	0	0		0	0	0	0	0	0	0	0
KSAPVSTGIKKPHR(H33 27-40) K27me2K36me3	0	0	0	0	0	0	0	0		0	0	0	0	0	0	0	0
KSAPVSTGIKKPHR(H33 27-40) K27me3K36me3	0	0	0	0	0	0	0	0		0	0	0	0	0	0	0	0
GKGGKGLGKGGAKR(H4 4-17) K5acK8ac	0.010864	0.006808	0.007007	0.01246	0.00951133	0.0116893	0.013474	0.0134577		0.000760512	0.00255002	0.0112645	0.00420598	0.0148464	0.00885509	0.00316325	0.00332247
GKGGKGLGKGGAKR(H4 4-17) K5acK12ac	0.034554	0.0133577	0.0264893	0.0538573	0.0623833	0.054688	0.061359	0.0508567		0.0165475	0.00251663	0.00723212	0.0304893	0.0448884	0.0391688	0.0256989	0.0300175
GKGGKGLGKGGAKR(H4 4-17) K5acK16ac	0.003876	0.003949	0.017748	0.0223227	0.00862767	0.00893533	0.011001	0.00715467		0.000724619	0.00173209	0.0243017	0.0141785	0.00411903	0.00366716	0.00290527	0.00399985
GKGGKGLGKGGAKR(H4 4-17) K8acK12ac	0.00390133	0.00137133	0.00575167	0.012515	0.0220477	0.013775	0.011338	0.0215747		0.00120982	0.000608536	0.00772354	0.00680686	0.0267962	0.00763184	0.014596	0.0159493
GKGGKGLGKGGAKR(H4 4-17) K8acK16ac	0.0107473	0.006288	0.009751	0.0181213	0.013055	0.0219497	0.0109217	0.028231		0.00553582	0.00109816	0.00753832	0.0198035	0.00394803	0.0208426	0.00324572	0.0209286
GKGGKGLGKGGAKR(H4 4-17) K12acK16ac	0.0177013	0.00647667	0.115588	0.0351847	0.0763753	0.0529487	0.04631	0.011366		0.0104888	0.00265462	0.0506866	0.0286909	0.063501	0.0427158	0.0360724	0.00819173
GKGGKGLGKGGAKR(H4 4-17) K5acK8acK12ac	0.00405867	0.00211533	0.038517	0.0262547	0.030354	0.0225137	0.031713	0.0181587		0.00353259	0.00143493	0.014822	0.0066766	0.0096665	0.00466961	0.00554932	0.00228176
GKGGKGLGKGGAKR(H4 4-17) K5acK8acK16ac	0.001375	0.00115767	0.00496033	0.005644	0.005102	0.00445467	0.004487	0.002576		0.00122384	0.000889214	0.00333167	0.000865738	0.0021671	0.00227504	0.000739306	0.000598885
GKGGKGLGKGGAKR(H4 4-17) K5acK12acK16ac	0.001719	0.000669	0.00274033	0.00508433	0.00626533	0.00790367	0.005772	0.00509		0.00148885	0.00053817	0.00432662	0.00153232	0.00446952	0.00255682	0.00206708	0.00130982
GKGGKGLGKGGAKR(H4 4-17) K8acK12acK16ac	0.00215633	0.000209	0.001336	0.00328733	0.00135833	0.002874	0.003353	0.00216733		0.0020056	0.000189026	0.00144855	0.00139708	0.00157955	0.00130297	0.00141742	0.000476035
GKGGKGLGKGGAKR(H4 4-17) K5acK8acK12acK16ac	0.001548	0.000402667	0.00807733	0.0138663	0.0121413	0.0113873	0.0138633	0.00588167		0.00148683	0.000419954	0.00405247	0.00527673	0.00437466	0.00399785	0.00261177	0.00203982
